# Supplementary material for: N′-(5-Chloro-2-hydroxy­benzyl­idene)nicotinohydrazide
Source: Acta Crystallogr Sect E Struct Rep Online. 2009 Jun 6;65(Pt 7):o1505–6. doi: 10.1107/S1600536809020819 (PMC2969359; doi:10.1107/S1600536809020819)
Supplement: Supplementary file 2 [file e-65-o1505-Isup2.hkl]

# 
# h,k,l, Fc-squared, Fo-squared, sigma(Fo-squared) and status flag 
# 
data_I
_shelx_title ' 20090515b_0m in P2(1)/n' 
_shelx_refln_list_code          4 
_shelx_F_calc_maximum      459.37 
_exptl_crystal_F_000      1136.00 
_reflns_d_resolution_high  0.7828 
 
loop_ 
 _symmetry_equiv_pos_as_xyz 
 'x, y, z' 
 '-x+1/2, y+1/2, -z+1/2' 
 '-x, -y, -z' 
 'x-1/2, -y-1/2, z-1/2' 
 
_cell_length_a     9.7920 
_cell_length_b    23.3585 
_cell_length_c    10.9262 
_cell_angle_alpha  90.000 
_cell_angle_beta   96.848 
_cell_angle_gamma  90.000 
 
_shelx_F_squared_multiplier     1.000 
 
loop_ 
 _refln_index_h 
 _refln_index_k 
 _refln_index_l 
 _refln_F_squared_calc 
 _refln_F_squared_meas 
 _refln_F_squared_sigma 
 _refln_observed_status 
   2   0   0      743.51      757.73     24.10 o 
   4   0   0      598.31      590.01     28.48 o 
   6   0   0     2348.50     2211.63     68.92 o 
   8   0   0     2846.06     2692.68     89.64 o 
  10   0   0      389.83      332.85     40.04 o 
   1   1   0     1490.65     1403.71     27.89 o 
   2   1   0      806.96      741.68     16.61 o 
   3   1   0     5717.31     5792.04     71.76 o 
   4   1   0      883.82      905.85     25.21 o 
   5   1   0        2.62        6.44      6.04 o 
   6   1   0       36.56       35.28      9.42 o 
   7   1   0      110.84       98.62     14.77 o 
   8   1   0     3014.49     3117.09     68.52 o 
   9   1   0       35.93       41.31     13.33 o 
  11   1   0       33.75       34.66     26.49 o 
   0   2   0      184.86      175.22      5.84 o 
   1   2   0      462.85      426.58      8.84 o 
   2   2   0     4924.35     5076.22     68.59 o 
   3   2   0       88.69      107.02      9.21 o 
   4   2   0      347.86      338.55     15.63 o 
   5   2   0       27.20       20.53      8.57 o 
   6   2   0      278.56      307.24     21.51 o 
   7   2   0      113.83      116.50     15.20 o 
   8   2   0        8.18       -2.71     10.48 o 
   9   2   0        1.51        2.07      9.79 o 
  10   2   0       81.20       65.53     26.29 o 
  11   2   0        0.86        2.37     15.24 o 
   1   3   0      660.50      586.69     11.07 o 
   2   3   0       56.28       54.52      7.43 o 
   3   3   0     6849.95     6885.35     68.81 o 
   4   3   0      413.54      444.40     15.61 o 
   5   3   0      109.32       89.72     11.94 o 
   6   3   0        1.57       -3.13      6.97 o 
   7   3   0       22.30       24.91     10.18 o 
   8   3   0      254.56      235.35     18.18 o 
   9   3   0      156.78      183.04     20.33 o 
  10   3   0        6.47       -2.39     16.53 o 
  11   3   0       94.05      103.72     20.90 o 
   0   4   0    43895.12    40715.44    359.97 o 
   1   4   0    14359.32    14467.34    114.54 o 
   2   4   0     6868.45     6863.88     64.64 o 
   3   4   0      381.01      389.40     25.44 o 
   4   4   0     1326.20     1389.34     27.80 o 
   5   4   0     3338.77     3459.89     50.89 o 
   6   4   0     2075.14     2046.34     44.36 o 
   7   4   0     1194.93     1104.98     31.63 o 
   8   4   0      193.15      187.98     17.09 o 
   9   4   0        0.10       -2.21      7.62 o 
  10   4   0       44.77       36.05     20.52 o 
  11   4   0        1.85       16.49     15.36 o 
  12   4   0      104.48      100.99     32.67 o 
   1   5   0      478.58      477.75     13.13 o 
   2   5   0     1003.63      992.40     19.17 o 
   3   5   0      678.80      786.51     27.63 o 
   4   5   0     3924.45     4227.26     54.16 o 
   5   5   0      160.44      165.44     12.41 o 
   6   5   0       11.62       14.41      7.00 o 
   7   5   0        3.66        7.72      7.62 o 
   8   5   0      715.48      676.25     27.06 o 
   9   5   0       22.68       19.38      9.40 o 
  10   5   0       35.68       28.88     22.51 o 
  11   5   0       46.10       45.43     18.59 o 
  12   5   0      182.79      183.46     40.24 o 
   0   6   0      738.14      691.80     28.68 o 
   1   6   0      106.90      151.74     18.13 o 
   2   6   0     1571.50     1523.01     25.23 o 
   3   6   0       82.97      106.55     14.64 o 
   4   6   0     1822.49     2084.25     36.03 o 
   5   6   0     1360.93     1549.66     33.06 o 
   6   6   0       80.68       98.27     11.77 o 
   7   6   0       25.67       16.83      8.23 o 
   8   6   0      610.89      572.18     32.98 o 
   9   6   0      398.45      338.70     22.75 o 
  10   6   0        1.11       16.93     19.72 o 
  11   6   0       54.61       41.63     18.69 o 
  12   6   0        3.66       20.92     24.10 o 
   1   7   0      166.55      161.52      8.74 o 
   2   7   0     7742.49     7608.73     74.24 o 
   3   7   0       86.34       94.06      8.55 o 
   4   7   0    10861.95    11343.25     90.53 o 
   5   7   0     1322.90     1321.91     24.18 o 
   6   7   0       19.66        7.45      6.68 o 
   7   7   0      114.65      101.30     13.25 o 
   8   7   0      247.80      231.49     18.64 o 
   9   7   0      390.91      359.15     23.45 o 
  10   7   0      143.47      121.71     29.48 o 
  11   7   0       90.77      104.57     22.04 o 
  12   7   0       11.46        8.76     24.30 o 
   0   8   0     4152.21     3908.76     80.87 o 
   1   8   0    23479.07    22857.62    227.49 o 
   2   8   0     9632.89     9765.18    127.29 o 
   3   8   0      378.16      373.15     22.88 o 
   4   8   0     1573.53     1741.68     58.67 o 
   5   8   0      262.38      208.07     11.01 o 
   6   8   0       49.54       40.82      9.52 o 
   7   8   0      798.39      829.07     28.88 o 
   8   8   0       11.33        6.11      8.22 o 
   9   8   0      905.94      805.46     31.82 o 
  10   8   0       19.52       13.94     18.72 o 
   1   9   0        4.24       -2.32      4.53 o 
   2   9   0     2343.67     2310.29     56.94 o 
   3   9   0        4.74        4.16      4.88 o 
   4   9   0     1645.90     1845.93     44.18 o 
   5   9   0       16.85       14.37      6.97 o 
   6   9   0       98.73      116.96     13.00 o 
   7   9   0       67.71       90.56     13.44 o 
   8   9   0        0.70       -7.81      7.56 o 
   9   9   0        5.78       -4.31      9.00 o 
  10   9   0      391.38      373.49     46.21 o 
   0  10   0      569.66      669.09     33.46 o 
   1  10   0       67.70       64.27      7.90 o 
   2  10   0      644.75      737.48     20.24 o 
   3  10   0        1.03        3.47      5.51 o 
   4  10   0     1243.39     1344.76     41.97 o 
   5  10   0        2.27        5.41      6.76 o 
   6  10   0        2.93       -6.55      9.67 o 
   7  10   0      109.85      120.74     14.81 o 
   8  10   0        2.02        3.41      8.64 o 
   9  10   0       36.12       14.42     10.85 o 
  10  10   0       31.72       62.15     25.70 o 
  11  10   0       87.59      144.61     34.06 o 
   1  11   0        4.51       10.66      5.45 o 
   2  11   0      108.97       65.95     14.64 o 
   3  11   0      438.15      461.49     17.96 o 
   4  11   0     3213.52     3194.33     50.55 o 
   5  11   0      137.07      133.76     13.30 o 
   6  11   0      455.76      460.58     22.26 o 
   7  11   0       40.33       49.69     11.18 o 
   8  11   0       62.17       92.47     14.69 o 
   9  11   0        4.11        3.48      9.83 o 
  10  11   0      172.80      220.11     38.05 o 
  11  11   0       11.07       11.95     22.51 o 
   0  12   0       82.77       55.97     16.13 o 
   1  12   0      830.30      735.70     24.09 o 
   2  12   0     5117.95     5242.70     91.35 o 
   3  12   0       55.93       61.00      9.71 o 
   4  12   0       75.39       57.04      9.82 o 
   5  12   0      384.29      376.54     26.46 o 
   6  12   0       53.15       66.33     11.90 o 
   7  12   0      751.53      794.35     29.70 o 
   8  12   0        0.19        7.78      9.48 o 
   9  12   0      125.62      133.04     18.05 o 
  10  12   0      288.87      236.04     39.44 o 
  11  12   0        0.50       10.76     26.29 o 
   1  13   0      125.66      111.20      8.38 o 
   2  13   0      190.25      229.17     15.75 o 
   3  13   0      168.13      172.91     15.64 o 
   4  13   0       12.88       27.62      9.78 o 
   5  13   0     1991.52     1947.75     42.69 o 
   6  13   0      218.42      225.41     18.63 o 
   7  13   0       79.42       85.02     13.60 o 
   8  13   0       70.28       46.41     15.21 o 
   9  13   0       10.70       13.85     11.03 o 
  10  13   0      109.03      118.92     31.27 o 
  11  13   0       76.88       88.04     34.46 o 
   0  14   0      202.99      281.26     28.88 o 
   1  14   0       21.31       26.84      8.77 o 
   2  14   0        8.70       15.97      9.76 o 
   3  14   0      539.67      490.33     20.72 o 
   4  14   0      276.28      242.46     16.90 o 
   5  14   0        6.29       14.51      9.35 o 
   6  14   0       18.01        9.50      8.90 o 
   7  14   0        0.26        2.07      8.49 o 
   8  14   0       13.78       16.71     11.47 o 
   9  14   0       11.03       28.00     12.52 o 
  10  14   0      536.31      491.61     51.79 o 
   1  15   0      211.36      222.29     23.47 o 
   2  15   0      578.40      609.73     33.38 o 
   3  15   0     1042.52     1014.19     29.52 o 
   4  15   0        2.26        9.11     10.43 o 
   5  15   0     3737.96     3685.95     62.96 o 
   6  15   0      225.54      213.06     21.20 o 
   7  15   0        2.06       11.82      9.73 o 
   8  15   0       85.39       77.29     30.33 o 
   9  15   0      218.14      251.91     23.98 o 
  10  15   0      173.81      206.96     38.64 o 
   0  16   0     1561.69     1632.18     65.73 o 
   1  16   0       76.31       70.85     15.51 o 
   2  16   0       29.18       18.32      8.33 o 
   3  16   0     1840.44     1732.98     39.38 o 
   4  16   0       27.25       22.14     15.83 o 
   5  16   0       11.78       43.32     14.16 o 
   6  16   0      701.18      738.85     29.55 o 
   7  16   0      140.90      155.01     27.41 o 
   8  16   0      615.36      661.83     31.50 o 
   9  16   0       34.99       50.17     26.49 o 
  10  16   0      108.05      119.71     32.07 o 
   1  17   0       52.95       53.40     14.88 o 
   2  17   0      145.80      134.11     14.38 o 
   3  17   0        5.25       -8.08      7.95 o 
   4  17   0        0.03        2.14     12.71 o 
   5  17   0     1245.10     1227.07     42.81 o 
   6  17   0      205.16      198.67     18.97 o 
   7  17   0      164.02      172.95     19.41 o 
   8  17   0       17.27       17.54     12.29 o 
   9  17   0        0.56        4.86     13.35 o 
  10  17   0        0.00        6.54     21.81 o 
   0  18   0       21.70       26.89     21.71 o 
   1  18   0      107.65      114.31     18.82 o 
   2  18   0        0.04        4.27      8.13 o 
   3  18   0      897.79      859.75     29.84 o 
   4  18   0        1.87        8.88      8.59 o 
   5  18   0      208.04      231.39     19.84 o 
   6  18   0      103.24      112.24     16.27 o 
   7  18   0       96.68      104.13     16.36 o 
   8  18   0        0.43        6.84     12.11 o 
   9  18   0        8.08       -1.54     15.24 o 
   1  19   0      222.31      205.18     35.66 o 
   2  19   0        0.90       -2.35     11.65 o 
   3  19   0     1795.01     1674.56     55.65 o 
   4  19   0      207.50      197.34     21.82 o 
   5  19   0      294.78      299.79     23.24 o 
   6  19   0       20.28       12.37     20.84 o 
   7  19   0       43.80       63.42     14.24 o 
   8  19   0        5.13        5.55     12.09 o 
   9  19   0      155.14      201.70     27.14 o 
   0  20   0      277.29      314.53     37.85 o 
   1  20   0      484.94      442.83     30.90 o 
   2  20   0      848.41      752.13     37.15 o 
   3  20   0      170.87      157.06     16.89 o 
   4  20   0        0.41        3.26      9.92 o 
   5  20   0       95.58       89.62     14.86 o 
   6  20   0       65.59       58.83     16.84 o 
   7  20   0      101.15       94.92     26.41 o 
   8  20   0       62.47       59.64     38.25 o 
   9  20   0      123.28      165.74     23.62 o 
   1  21   0      180.38      193.97     24.72 o 
   2  21   0      145.35      152.86     40.04 o 
   3  21   0      123.78      136.52     16.95 o 
   4  21   0       47.14       43.17     23.51 o 
   5  21   0       23.27       14.54     13.57 o 
   6  21   0       51.08       44.30     12.93 o 
   7  21   0       12.48       21.92     12.02 o 
   8  21   0       26.01       30.19     11.97 o 
   0  22   0        4.41        6.37     19.32 o 
   1  22   0        2.38       11.49     14.23 o 
   2  22   0       64.20       30.94     15.79 o 
   3  22   0       65.69       59.57     19.25 o 
   4  22   0       59.76       60.60     18.84 o 
   5  22   0      153.90      127.75     29.89 o 
   6  22   0       59.57       62.75     22.91 o 
   7  22   0       19.49       21.03     26.69 o 
   8  22   0        4.63        2.43     21.10 o 
   1  23   0      124.83       95.87     19.99 o 
   2  23   0      113.28      135.36     23.02 o 
   3  23   0        0.08       -6.26     14.07 o 
   4  23   0      786.63      787.12     28.62 o 
   5  23   0       74.77       94.83     19.39 o 
   6  23   0      106.76      121.31     28.29 o 
   7  23   0        8.59        8.66     24.27 o 
   0  24   0       51.74       65.53     25.90 o 
   1  24   0       54.60       34.14     16.28 o 
   2  24   0       17.68       33.45     23.01 o 
   3  24   0      173.84      180.84     33.86 o 
   4  24   0       35.80       28.16     17.81 o 
   5  24   0       19.47       30.87     11.03 o 
   6  24   0        0.02        0.40      9.65 o 
   7  24   0       84.73       87.17     21.36 o 
   1  25   0      137.78      111.94     22.06 o 
   2  25   0        5.92       29.26     16.51 o 
   3  25   0        1.41       13.20     20.92 o 
   4  25   0       66.62       79.96     20.62 o 
   5  25   0       70.97       68.39     13.59 o 
   6  25   0        3.18       -3.87     10.27 o 
   0  26   0       49.58       92.43     30.87 o 
   1  26   0       11.70       17.95     15.35 o 
   2  26   0       64.08       65.70     20.28 o 
   3  26   0       99.15      117.00     25.00 o 
   4  26   0      119.60      104.47     69.22 o 
   5  26   0       20.90       42.45     14.78 o 
   6  26   0       61.35       73.48     18.20 o 
   1  27   0        1.51        7.18     14.83 o 
   2  27   0       55.50       66.69     21.01 o 
   3  27   0      114.48      133.76     25.45 o 
   4  27   0      176.99      246.62     33.01 o 
   5  27   0       12.14       39.68     19.57 o 
   0  28   0       87.76      113.54     33.86 o 
   1  28   0       17.31       53.51     22.21 o 
   2  28   0       14.32       23.98     23.11 o 
   3  28   0        2.02       -9.45     22.11 o 
   4  28   0        9.98       32.99     19.86 o 
   1  29   0        3.39       15.96     16.67 o 
   2  29   0       29.28       30.84     20.62 o 
  -9   0   1       97.65       96.21     25.10 o 
  -7   0   1       84.62       98.80     21.31 o 
  -5   0   1     1765.17     1659.67     56.77 o 
  -3   0   1    15648.00    16103.92    239.43 o 
  -1   0   1       82.98       91.62      5.44 o 
   1   0   1      954.82      897.76     28.48 o 
   3   0   1     2786.97     2729.83     42.26 o 
   5   0   1     3163.32     3376.11     77.88 o 
   7   0   1      502.74      495.45     54.48 o 
   9   0   1        9.61       34.86     20.72 o 
 -10   1   1        4.31        4.01     11.97 o 
  -9   1   1      556.60      515.86     75.69 o 
  -8   1   1      232.79      271.65     23.49 o 
  -7   1   1       21.70       10.31      9.14 o 
  -6   1   1       41.34       41.18     10.35 o 
  -5   1   1      101.29      106.69     14.04 o 
  -4   1   1      203.14      177.03     23.90 o 
  -3   1   1     2934.20     3005.32     48.03 o 
  -2   1   1      454.94      434.35     11.05 o 
  -1   1   1      633.00      600.56     10.41 o 
   0   1   1      735.03      757.53     16.53 o 
   1   1   1      157.62      101.85     16.53 o 
   2   1   1     3560.74     3582.02     31.81 o 
   3   1   1      548.00      499.14     14.19 o 
   4   1   1        0.55        1.94      4.19 o 
   5   1   1        0.18       17.17     12.87 o 
   6   1   1      267.09      282.35     19.65 o 
   7   1   1      590.60      555.02     26.68 o 
   8   1   1       39.60       45.58     10.35 o 
   9   1   1       96.06       89.96     24.80 o 
  10   1   1       51.32       37.25     24.90 o 
  12   1   1        6.15       25.70     27.89 o 
 -10   2   1       27.22       37.58     15.13 o 
  -9   2   1      353.89      326.93     22.12 o 
  -8   2   1       96.42       67.95     14.96 o 
  -7   2   1       41.17       38.47     11.05 o 
  -6   2   1     1425.63     1477.42     88.54 o 
  -5   2   1      305.70      338.39     18.73 o 
  -4   2   1      798.66      729.99     24.29 o 
  -3   2   1      654.64      678.20     16.19 o 
  -2   2   1       75.20       79.64      4.58 o 
  -1   2   1     4046.75     4046.77     28.43 o 
   0   2   1       89.79       79.71      6.01 o 
   1   2   1     4012.05     3950.81     28.31 o 
   2   2   1     1327.79     1343.63     17.11 o 
   3   2   1       19.08       24.39      4.97 o 
   4   2   1       16.91       15.09      6.26 o 
   5   2   1      396.51      375.55     16.13 o 
   6   2   1      208.76      223.57     13.80 o 
   7   2   1       11.67       15.02     10.12 o 
   8   2   1     1249.08     1177.54     45.94 o 
   9   2   1       13.08       22.67     13.52 o 
  10   2   1        4.52      -17.73     18.52 o 
  11   2   1       13.15        8.22     15.70 o 
  12   2   1        7.64        7.57     25.90 o 
 -10   3   1      191.15      177.24     19.39 o 
  -9   3   1      272.42      246.97     22.01 o 
  -8   3   1      271.31      281.10     22.96 o 
  -7   3   1        0.98       -2.45      5.96 o 
  -6   3   1     4030.55     4082.50     59.17 o 
  -5   3   1     2893.60     3020.36     45.92 o 
  -4   3   1       53.83       67.35      7.70 o 
  -3   3   1     2413.48     2379.45     33.68 o 
  -2   3   1     9489.52     9432.82     78.58 o 
  -1   3   1      249.10      218.45      4.91 o 
   0   3   1     3025.00     2982.82     26.80 o 
   1   3   1        2.44        2.27      2.11 o 
   2   3   1     4937.82     4907.88     40.95 o 
   3   3   1      714.74      753.28     16.35 o 
   4   3   1     4352.07     4655.86     53.65 o 
   5   3   1      585.60      584.54     18.62 o 
   6   3   1      385.35      373.62     16.96 o 
   7   3   1      403.79      372.66     18.98 o 
   8   3   1     2983.08     2817.66     46.02 o 
   9   3   1       57.03       63.97     16.79 o 
  10   3   1       20.03       31.77     16.02 o 
  11   3   1       35.19       44.79     18.44 o 
  12   3   1       39.21       21.11     27.29 o 
 -10   4   1      572.53      571.77     47.16 o 
  -9   4   1      776.22      765.29     29.93 o 
  -8   4   1      129.32      132.16     14.82 o 
  -7   4   1      132.38      142.47     14.15 o 
  -6   4   1       29.27       53.47      9.14 o 
  -5   4   1     4334.45     4639.34     61.47 o 
  -4   4   1      728.20      629.16     23.74 o 
  -3   4   1     5419.66     5482.75     59.25 o 
  -2   4   1    13147.72    13094.69    134.55 o 
  -1   4   1     6881.12     7128.88     52.61 o 
   0   4   1     9064.92     8477.75     57.04 o 
   1   4   1     1102.75     1072.10     12.33 o 
   2   4   1     1831.47     1893.64     21.11 o 
   3   4   1     3624.82     3637.63     36.46 o 
   4   4   1     3084.11     3036.94     36.01 o 
   5   4   1     2854.86     2830.08     37.70 o 
   6   4   1       73.24       65.12      8.64 o 
   7   4   1      847.80      813.20     23.12 o 
   8   4   1      602.08      612.54     25.57 o 
   9   4   1       16.09       39.36     14.40 o 
  10   4   1       57.47       44.76     26.89 o 
  11   4   1      139.00      101.15     39.34 o 
  12   4   1      323.91      399.61     38.34 o 
 -10   5   1        0.07       -2.57      8.92 o 
  -9   5   1       16.55       11.20      8.69 o 
  -8   5   1       15.69       10.03      9.42 o 
  -7   5   1      110.97      105.14     12.70 o 
  -6   5   1      940.28     1009.99     28.49 o 
  -5   5   1      364.14      431.36     17.57 o 
  -4   5   1       77.08      102.53      9.51 o 
  -3   5   1      106.73      117.71     16.95 o 
  -2   5   1       47.75       52.74      4.00 o 
  -1   5   1     1988.44     1896.47     20.05 o 
   0   5   1     3873.36     3536.63     28.16 o 
   1   5   1      706.06      697.95     11.74 o 
   2   5   1     3251.55     3240.64     33.52 o 
   3   5   1       83.28      111.87      6.55 o 
   4   5   1      322.92      394.68     12.51 o 
   5   5   1       30.81       39.21      6.56 o 
   6   5   1      449.01      419.95     15.92 o 
   7   5   1      111.01      122.39     12.62 o 
   8   5   1        0.90       -7.65      7.25 o 
   9   5   1        0.90       -4.67     11.82 o 
  10   5   1        6.35        5.75     14.22 o 
  11   5   1        0.04      -12.90     23.41 o 
  12   5   1       10.79       10.33     25.90 o 
 -10   6   1       38.53       34.29     14.40 o 
  -9   6   1        0.00        5.80      9.01 o 
  -8   6   1      174.67      181.28     17.11 o 
  -7   6   1      345.00      383.77     20.90 o 
  -6   6   1       14.21       26.08      7.73 o 
  -5   6   1       23.16       26.96      9.14 o 
  -4   6   1      367.42      393.95     15.72 o 
  -3   6   1      951.81      960.84     21.50 o 
  -2   6   1        0.35        4.12      2.36 o 
  -1   6   1     1139.15     1124.93     16.99 o 
   0   6   1      850.67      813.22     16.96 o 
   1   6   1      189.87      171.41      6.05 o 
   2   6   1      683.68      710.19     17.01 o 
   3   6   1       35.45       28.00      6.84 o 
   4   6   1      359.91      388.81     12.33 o 
   5   6   1       35.25       34.25      6.44 o 
   6   6   1       50.35       37.88      8.10 o 
   7   6   1       13.85       19.66      8.50 o 
   8   6   1      599.13      562.05     50.25 o 
   9   6   1      125.96      110.47     21.07 o 
  10   6   1       13.76       27.48     18.33 o 
  11   6   1       25.36       24.97     18.05 o 
  12   6   1        8.80       16.18     48.10 o 
 -10   7   1       48.92       49.81     16.61 o 
  -9   7   1        0.44       -5.94      8.93 o 
  -8   7   1        1.05       10.44      8.26 o 
  -7   7   1     1068.09     1066.62     35.93 o 
  -6   7   1      232.46      223.33     15.82 o 
  -5   7   1       67.79       62.20      9.27 o 
  -4   7   1     2993.59     3242.37     66.60 o 
  -3   7   1        5.63        4.68      4.37 o 
  -2   7   1      989.56      940.41     20.06 o 
  -1   7   1     4926.29     4822.74     42.04 o 
   0   7   1      197.55      165.86      7.48 o 
   1   7   1      176.19      166.67      6.29 o 
   2   7   1        9.64       18.96      5.61 o 
   3   7   1       23.58       23.43      3.82 o 
   4   7   1     1346.73     1360.86     23.58 o 
   5   7   1        1.67       16.24      5.37 o 
   6   7   1     1305.56     1315.30     44.36 o 
   7   7   1      332.71      307.69     19.04 o 
   8   7   1      366.38      331.41     21.02 o 
   9   7   1      133.70      135.76     23.26 o 
  10   7   1       15.54       11.18     21.91 o 
  11   7   1       15.86        2.15     16.44 o 
 -10   8   1       53.11       49.73     15.99 o 
  -9   8   1        0.00       -8.76      8.14 o 
  -8   8   1       63.62       70.65     12.95 o 
  -7   8   1       78.18       66.75     11.55 o 
  -6   8   1       86.30      103.85     12.40 o 
  -5   8   1      154.59      165.28     14.83 o 
  -4   8   1    17631.57    18071.11    160.64 o 
  -3   8   1      384.86      365.77     14.42 o 
  -2   8   1      218.61      202.16     12.68 o 
  -1   8   1     6746.93     6547.49     54.63 o 
   0   8   1      206.93      194.09      8.35 o 
   1   8   1      318.73      307.37     17.37 o 
   2   8   1     4971.84     4820.83     54.82 o 
   3   8   1     1440.49     1446.89     28.38 o 
   4   8   1      569.07      537.87     13.13 o 
   5   8   1      103.76      113.30      8.84 o 
   6   8   1     4480.42     4674.74     78.43 o 
   7   8   1       36.28       37.47     10.21 o 
   8   8   1       47.52       28.38      9.98 o 
   9   8   1        2.54        1.80     13.11 o 
  10   8   1       33.99       37.00     16.84 o 
  11   8   1       20.69       12.88     16.56 o 
 -10   9   1       42.12       30.25     15.20 o 
  -9   9   1       38.38       16.42      9.85 o 
  -8   9   1      612.84      560.59     25.94 o 
  -7   9   1       40.02       53.91     10.82 o 
  -6   9   1      534.02      541.53     22.60 o 
  -5   9   1      698.73      705.99     23.33 o 
  -4   9   1     2126.76     2188.75     39.04 o 
  -3   9   1       45.04       53.36      7.75 o 
  -2   9   1      227.86      234.48      7.70 o 
  -1   9   1       32.43       22.80      4.39 o 
   0   9   1      589.25      659.63     14.76 o 
   1   9   1     1012.84     1125.39     27.13 o 
   2   9   1       34.92       30.57      6.53 o 
   3   9   1      532.31      536.03     18.07 o 
   4   9   1      259.16      282.39      9.00 o 
   5   9   1       56.85       76.91     19.58 o 
   6   9   1      912.03      912.63     28.62 o 
   7   9   1      196.27      211.52     17.57 o 
   8   9   1        6.11       10.12      8.88 o 
   9   9   1      184.30      193.90     26.19 o 
  10   9   1       47.07       40.03     18.01 o 
  11   9   1        0.08       -5.71     15.12 o 
 -10  10   1       13.50        7.22     13.06 o 
  -9  10   1        0.91        2.39      9.54 o 
  -8  10   1      308.31      347.48     33.36 o 
  -7  10   1      404.23      384.62     21.89 o 
  -6  10   1        0.39       -3.57      7.11 o 
  -5  10   1      155.93      183.10     14.51 o 
  -4  10   1      571.26      682.77     22.03 o 
  -3  10   1        0.39        1.73      5.37 o 
  -2  10   1       35.94       34.53      4.12 o 
  -1  10   1     2362.76     2486.98     30.10 o 
   0  10   1      917.11      973.16     18.65 o 
   1  10   1       43.75       56.99      6.64 o 
   2  10   1       35.16       44.16      7.54 o 
   3  10   1      307.62      293.10     20.22 o 
   4  10   1      378.90      394.33     31.53 o 
   5  10   1       92.33       87.89     11.32 o 
   6  10   1      548.14      552.12     23.22 o 
   7  10   1       10.41        5.58      8.65 o 
   8  10   1       10.56        1.57     11.56 o 
   9  10   1       16.62       13.41     14.41 o 
  10  10   1      114.21      156.39     25.56 o 
  11  10   1        2.50       -0.12     15.98 o 
 -10  11   1        4.11        2.98     12.87 o 
  -9  11   1       15.13        3.22      9.92 o 
  -8  11   1       11.88        5.10      8.56 o 
  -7  11   1      875.01      872.20     59.89 o 
  -6  11   1      678.07      708.69     26.15 o 
  -5  11   1      494.52      504.52     23.51 o 
  -4  11   1     1641.14     1741.11     36.14 o 
  -3  11   1        0.73       13.06      5.96 o 
  -2  11   1      327.38      334.02     10.31 o 
  -1  11   1     1073.73     1080.59     22.93 o 
   0  11   1      213.44      249.45     10.75 o 
   1  11   1     3251.95     2927.22     37.00 o 
   2  11   1       45.17       75.49      9.07 o 
   3  11   1      970.21      923.02     38.98 o 
   4  11   1      431.72      458.20     24.10 o 
   5  11   1       78.02       89.27     12.28 o 
   6  11   1       98.30      102.44     13.59 o 
   7  11   1      726.34      673.31     27.54 o 
   8  11   1        0.17      -11.67      8.61 o 
   9  11   1      266.12      236.25     28.65 o 
  10  11   1       35.59       19.14     15.94 o 
  11  11   1        0.57       -3.44     22.01 o 
 -10  12   1       14.13       -0.04     15.31 o 
  -9  12   1       16.27        7.98     10.07 o 
  -8  12   1      230.19      281.58     21.55 o 
  -7  12   1      134.89      135.29     30.04 o 
  -6  12   1      106.33      132.52     14.47 o 
  -5  12   1     1024.94      988.64     29.69 o 
  -4  12   1       60.13       47.84      9.37 o 
  -3  12   1      928.53      885.72     24.94 o 
  -2  12   1     5363.91     5304.85     50.09 o 
  -1  12   1     1174.74     1244.72     25.70 o 
   0  12   1      988.47      989.31     20.48 o 
   1  12   1      346.05      345.25     13.31 o 
   2  12   1      208.67      178.58     12.71 o 
   3  12   1      386.93      382.95     17.22 o 
   4  12   1     2863.67     2848.38     63.87 o 
   5  12   1       18.28       14.05      9.18 o 
   6  12   1      123.59      120.15     14.69 o 
   7  12   1       44.87       53.51     12.14 o 
   8  12   1        0.03      -12.81      8.75 o 
   9  12   1       74.31       67.53     18.73 o 
  10  12   1      230.76      268.02     31.77 o 
  11  12   1       26.97       19.73     26.59 o 
 -10  13   1       15.38       36.82     17.71 o 
  -9  13   1        0.34        5.97     10.73 o 
  -8  13   1      362.05      377.41     26.63 o 
  -7  13   1       35.60       22.40     14.76 o 
  -6  13   1      101.50      112.66     14.55 o 
  -5  13   1      113.55      108.08     13.37 o 
  -4  13   1        6.90       -4.91      6.32 o 
  -3  13   1        2.56        0.08      5.75 o 
  -2  13   1      127.87      149.16     12.47 o 
  -1  13   1      140.98      160.15     11.43 o 
   0  13   1      749.38      857.79     19.88 o 
   1  13   1      632.60      582.55     23.89 o 
   2  13   1        6.40        5.21      5.71 o 
   3  13   1      192.40      193.03     14.31 o 
   4  13   1      751.47      773.23     34.56 o 
   5  13   1        3.31       16.08      8.68 o 
   6  13   1       23.24       29.74     10.62 o 
   7  13   1       22.05       21.19     10.87 o 
   8  13   1       81.72       95.26     15.49 o 
   9  13   1        2.27       19.13     14.50 o 
  10  13   1        7.79       -2.64     15.51 o 
  11  13   1        0.43       -6.61     17.04 o 
 -10  14   1       57.98       67.51     21.37 o 
  -9  14   1      304.31      318.19     31.91 o 
  -8  14   1      722.80      716.91     31.00 o 
  -7  14   1        1.36        4.60      8.96 o 
  -6  14   1      108.75      100.57     14.47 o 
  -5  14   1      166.83      168.77     15.93 o 
  -4  14   1       18.67       29.40     11.43 o 
  -3  14   1       44.50       27.52      8.39 o 
  -2  14   1      151.12      152.37     13.19 o 
  -1  14   1     1022.36     1042.46     33.45 o 
   0  14   1      200.19      199.67     14.06 o 
   1  14   1       19.66       34.28      7.43 o 
   2  14   1      465.87      436.95     23.69 o 
   3  14   1      289.51      302.98     17.49 o 
   4  14   1      212.72      183.69     15.75 o 
   5  14   1      386.58      351.04     20.68 o 
   6  14   1        2.23       15.28      9.66 o 
   7  14   1       57.39       56.86     12.67 o 
   8  14   1      168.51      192.66     20.48 o 
   9  14   1        3.00        1.25     12.99 o 
  10  14   1       47.98       85.44     21.97 o 
 -10  15   1        2.97        5.78     18.92 o 
  -9  15   1      141.77      145.59     19.94 o 
  -8  15   1      298.03      367.12     25.37 o 
  -7  15   1      109.22       97.92     28.19 o 
  -6  15   1       73.95       82.41     13.28 o 
  -5  15   1      491.16      454.67     22.88 o 
  -4  15   1       30.80       39.99     10.08 o 
  -3  15   1     1078.71     1062.67     29.88 o 
  -2  15   1     1475.62     1446.48     33.81 o 
  -1  15   1        6.94        6.16     19.82 o 
   0  15   1      254.53      209.50     14.71 o 
   1  15   1     3190.54     2829.14     40.69 o 
   2  15   1      477.80      449.25     17.94 o 
   3  15   1      801.28      737.29     25.61 o 
   4  15   1      687.03      709.83     38.85 o 
   5  15   1      679.61      738.48     34.40 o 
   6  15   1       62.41       59.70     12.97 o 
   7  15   1       33.84       64.95     13.29 o 
   8  15   1      111.61      170.09     26.52 o 
   9  15   1        1.72        4.20     14.41 o 
  10  15   1       71.60       47.33     19.74 o 
 -10  16   1        0.20        2.19     18.52 o 
  -9  16   1      184.95      170.82     35.15 o 
  -8  16   1       29.15       16.60     13.98 o 
  -7  16   1       43.23       41.84     12.52 o 
  -6  16   1       26.26       16.46     10.10 o 
  -5  16   1       88.39      106.17     14.76 o 
  -4  16   1      646.37      692.52     26.73 o 
  -3  16   1     1375.17     1338.28     44.58 o 
  -2  16   1     2011.99     1780.46     39.14 o 
  -1  16   1      645.47      623.36     31.19 o 
   0  16   1        2.00       13.39      8.78 o 
   1  16   1        7.46        4.57      6.99 o 
   2  16   1      379.39      394.59     17.27 o 
   3  16   1     1193.84     1144.11     32.50 o 
   4  16   1     1314.13     1296.53     35.64 o 
   5  16   1     2256.37     2150.17     74.44 o 
   6  16   1        1.40       19.56      9.50 o 
   7  16   1       67.33       70.49     13.46 o 
   8  16   1       17.65        2.29     11.72 o 
   9  16   1        2.75       16.41     14.40 o 
  10  16   1       58.08       62.13     23.80 o 
 -10  17   1      152.29      180.47     39.84 o 
  -9  17   1        0.22      -16.80     11.20 o 
  -8  17   1       64.07       58.84     13.97 o 
  -7  17   1        2.80       -8.93     11.68 o 
  -6  17   1       12.99        1.78      9.03 o 
  -5  17   1      201.43      224.12     30.62 o 
  -4  17   1      116.08      114.55     14.83 o 
  -3  17   1      245.09      258.10     18.55 o 
  -2  17   1     1254.90     1144.86     42.39 o 
  -1  17   1       20.78       12.84     14.06 o 
   0  17   1       11.76        9.37      9.55 o 
   1  17   1      205.72      205.54     13.81 o 
   2  17   1        7.27       10.03      7.19 o 
   3  17   1     1300.96     1206.25     32.86 o 
   4  17   1     1418.20     1333.84     37.76 o 
   5  17   1      329.87      362.06     22.35 o 
   6  17   1      131.83      162.36     16.21 o 
   7  17   1        1.82        9.46      8.75 o 
   8  17   1        0.37        1.04     11.28 o 
   9  17   1       11.31       -3.07     13.52 o 
  10  17   1       82.44       76.10     22.25 o 
  -9  18   1        1.83       -6.94     15.63 o 
  -8  18   1       83.35       92.55     17.17 o 
  -7  18   1       12.12       -4.34      9.39 o 
  -6  18   1       62.62       50.91     14.11 o 
  -5  18   1      715.62      661.35     28.32 o 
  -4  18   1      435.88      408.72     45.21 o 
  -3  18   1       54.90       42.47     11.56 o 
  -2  18   1      976.93      840.46     39.44 o 
  -1  18   1      141.98      165.70     31.57 o 
   0  18   1       12.31       30.32     14.92 o 
   1  18   1       23.26       17.47     10.64 o 
   2  18   1        0.42       11.46      8.18 o 
   3  18   1      668.49      650.94     33.09 o 
   4  18   1      822.80      797.05     26.13 o 
   5  18   1       39.35       31.35      9.92 o 
   6  18   1        9.42       16.65      9.08 o 
   7  18   1       51.71       62.63     12.93 o 
   8  18   1        8.64        9.27     11.01 o 
   9  18   1        1.01       10.27     15.21 o 
  -9  19   1        8.95        2.75     12.74 o 
  -8  19   1       36.71       46.88     21.61 o 
  -7  19   1        7.46       -8.58      9.87 o 
  -6  19   1      189.74      199.74     26.19 o 
  -5  19   1      119.86      113.73     16.15 o 
  -4  19   1       19.14       27.47     10.32 o 
  -3  19   1      132.49      137.84     16.09 o 
  -2  19   1      997.35      857.49     39.31 o 
  -1  19   1        0.32        0.13     26.49 o 
   0  19   1     2723.90     2506.81     67.43 o 
   1  19   1       54.25       32.43     12.26 o 
   2  19   1     3034.56     2776.55     45.88 o 
   3  19   1      737.71      692.30     24.05 o 
   4  19   1      596.12      626.08     24.05 o 
   5  19   1       29.91       22.48      9.31 o 
   6  19   1      147.48      138.79     15.84 o 
   7  19   1        1.71        3.14      9.09 o 
   8  19   1      180.93      201.41     22.28 o 
   9  19   1       22.04       65.63     24.60 o 
  -9  20   1        5.33       -3.79     15.35 o 
  -8  20   1        2.03      -11.17     12.18 o 
  -7  20   1        2.46       -2.14     10.02 o 
  -6  20   1        2.91       23.66     22.12 o 
  -5  20   1      116.87      142.58     17.02 o 
  -4  20   1      372.32      360.95     23.42 o 
  -3  20   1       10.81        9.28      8.98 o 
  -2  20   1     1853.37     1801.77     81.57 o 
  -1  20   1      315.42      284.82     26.54 o 
   0  20   1      360.14      395.52     64.64 o 
   1  20   1       58.86       41.94     16.54 o 
   2  20   1      349.57      329.64     18.29 o 
   3  20   1        1.67        9.35      8.06 o 
   4  20   1      981.03      925.48     29.27 o 
   5  20   1       13.30       23.23      9.84 o 
   6  20   1        9.33        5.91      9.23 o 
   7  20   1        9.03       11.69     10.84 o 
   8  20   1        8.71       23.52     11.36 o 
   9  20   1       59.21       76.74     20.96 o 
  -8  21   1        3.73        7.92     13.63 o 
  -7  21   1       45.30       46.70     14.47 o 
  -6  21   1       44.99       49.29     14.25 o 
  -5  21   1      101.87      104.64     16.47 o 
  -4  21   1      169.85      135.70     16.90 o 
  -3  21   1        4.46       13.85     16.33 o 
  -2  21   1      488.99      502.81     33.70 o 
  -1  21   1      103.93      106.00     20.09 o 
   0  21   1       15.26       31.33     14.86 o 
   1  21   1      110.17       89.75     18.96 o 
   2  21   1        1.65        1.88      8.85 o 
   3  21   1      441.66      500.58     22.51 o 
   4  21   1      460.01      461.16     40.65 o 
   5  21   1       47.62       61.71     12.03 o 
   6  21   1      271.84      302.63     31.09 o 
   7  21   1        0.14      -12.94     13.91 o 
   8  21   1        3.58       27.30     12.85 o 
  -8  22   1       20.44       25.65     17.90 o 
  -7  22   1       65.13       99.51     18.33 o 
  -6  22   1       12.02       -0.40     10.65 o 
  -5  22   1       10.12        8.81     10.48 o 
  -4  22   1      303.51      309.17     37.10 o 
  -3  22   1       32.73       47.32     17.58 o 
  -2  22   1       57.49       43.93     17.02 o 
  -1  22   1      130.59      105.06     29.48 o 
   0  22   1      116.47      131.16     26.19 o 
   1  22   1       40.16       53.98     17.06 o 
   2  22   1        0.78        1.76     14.02 o 
   3  22   1       58.50       47.51     12.22 o 
   4  22   1       37.87       32.02     10.75 o 
   5  22   1       68.48       62.44     15.90 o 
   6  22   1      102.79      137.88     20.21 o 
   7  22   1        9.08        6.83     10.28 o 
   8  22   1        2.35       20.02     12.41 o 
  -7  23   1       10.25       23.99     13.71 o 
  -6  23   1      305.18      348.82     42.95 o 
  -5  23   1       86.64      105.78     37.04 o 
  -4  23   1      392.95      425.89     41.53 o 
  -3  23   1        1.15        7.37     21.41 o 
  -2  23   1      327.25      322.07     30.07 o 
  -1  23   1       22.58       43.08     17.09 o 
   0  23   1      258.30      245.13     35.95 o 
   1  23   1     1755.84     1713.50     68.12 o 
   2  23   1      358.41      426.37     43.72 o 
   3  23   1       41.00       40.41     19.71 o 
   4  23   1      125.05      131.99     15.27 o 
   5  23   1       94.48       97.93     14.70 o 
   6  23   1      129.38      149.64     17.54 o 
   7  23   1       99.07      123.63     20.67 o 
  -7  24   1        3.29       13.34     18.40 o 
  -6  24   1        2.17        9.52     16.30 o 
  -5  24   1       24.84       34.08     13.48 o 
  -4  24   1        0.20        9.34     24.60 o 
  -3  24   1        0.71       45.95     18.18 o 
  -2  24   1        0.96       -4.10     13.39 o 
  -1  24   1        4.05       18.24     16.20 o 
   0  24   1        8.85       10.66     14.47 o 
   1  24   1       51.25       59.63     18.49 o 
   2  24   1       71.98       90.95     20.78 o 
   3  24   1      194.49      205.34     31.28 o 
   4  24   1        1.79       -3.99      9.17 o 
   5  24   1        1.81       16.96     10.48 o 
   6  24   1        8.83       22.94     11.13 o 
   7  24   1        0.52       11.53     10.43 o 
  -6  25   1       19.57       -0.06     12.45 o 
  -5  25   1       57.15      100.67     25.12 o 
  -4  25   1       53.27       46.28     19.86 o 
  -3  25   1       31.05       20.20     15.82 o 
  -2  25   1        0.27       27.12     17.26 o 
  -1  25   1      114.42      122.20     23.28 o 
   0  25   1       95.16      133.60     23.62 o 
   1  25   1       81.41       59.57     19.95 o 
   2  25   1       23.47       28.24     21.51 o 
   3  25   1       43.60       31.59     23.31 o 
   4  25   1        2.34       -2.85     10.46 o 
   5  25   1       37.96       44.31     12.43 o 
   6  25   1       55.41       34.27     12.36 o 
  -6  26   1        9.51       29.40     14.55 o 
  -5  26   1       16.71       52.77     24.10 o 
  -4  26   1        6.87       47.83     18.90 o 
  -3  26   1       27.96       18.71     17.32 o 
  -2  26   1       37.45       56.79     19.76 o 
  -1  26   1      284.84      342.03     54.08 o 
   0  26   1      165.59      224.14     28.57 o 
   1  26   1      132.18      117.08     22.94 o 
   2  26   1      372.32      421.49     45.32 o 
   3  26   1        6.84       -4.60     26.49 o 
   4  26   1       13.97       43.59     14.51 o 
   5  26   1        7.82       28.43     17.45 o 
  -5  27   1       33.95       62.02     23.11 o 
  -4  27   1       10.13       16.43     15.98 o 
  -3  27   1        0.00       18.29     17.33 o 
  -2  27   1        9.76        7.39     14.73 o 
  -1  27   1       82.91      104.80     23.17 o 
   0  27   1       17.97        8.50     15.00 o 
   1  27   1      290.75      341.79     34.15 o 
   2  27   1       95.20       69.05     20.36 o 
   3  27   1       10.58       44.81     18.22 o 
   4  27   1        4.37       14.32     18.03 o 
   5  27   1        3.87       27.35     20.83 o 
  -4  28   1       45.48       71.30     21.82 o 
  -3  28   1       23.90       28.51     22.21 o 
  -2  28   1        2.70       22.76     17.60 o 
  -1  28   1        2.87       20.12     16.96 o 
   0  28   1      109.93      106.69     23.41 o 
   1  28   1       49.46       34.00     17.93 o 
   2  28   1        5.60       22.03     16.17 o 
   3  28   1       35.22       44.31     18.44 o 
   4  28   1        2.27       -1.52     17.24 o 
  -2  29   1        0.47        8.39     17.46 o 
  -1  29   1       35.09       84.35     23.16 o 
   0  29   1        9.02        6.72     23.60 o 
   1  29   1        6.49       10.83     17.39 o 
   2  29   1       15.06       36.79     19.08 o 
 -10   0   2      310.46      274.89     40.24 o 
  -8   0   2     1696.20     1624.42     72.71 o 
  -6   0   2     3039.50     3023.54     89.84 o 
  -4   0   2     1430.25     1397.53     50.00 o 
  -2   0   2      522.13      599.57     23.11 o 
   0   0   2     2159.00     2106.51     27.85 o 
   2   0   2   211020.88   199148.50   2532.14 o 
   4   0   2     4651.08     4994.61     67.98 o 
   6   0   2      592.71      621.49     80.57 o 
   8   0   2      771.16      718.29     51.79 o 
  10   0   2       57.64       53.78     27.49 o 
 -11   1   2      153.65      171.17     34.16 o 
 -10   1   2        8.32      -10.52     25.10 o 
  -9   1   2       14.69       -5.97     10.92 o 
  -8   1   2        6.06       -4.41      8.15 o 
  -7   1   2        0.27       -3.11      7.29 o 
  -6   1   2        0.13        2.77      7.27 o 
  -5   1   2       50.55       48.56     10.42 o 
  -4   1   2      525.15      516.31     21.69 o 
  -3   1   2       30.74       31.33      4.75 o 
  -2   1   2     4655.87     4982.13     44.05 o 
  -1   1   2       27.39       36.41      5.00 o 
   0   1   2       24.09       31.90      3.11 o 
   1   1   2      262.16      258.86     11.87 o 
   2   1   2      557.97      573.94     19.71 o 
   3   1   2      530.64      482.54     11.06 o 
   4   1   2        4.25        3.92      3.86 o 
   5   1   2     1427.14     1394.37     24.25 o 
   6   1   2        0.02        1.02      6.50 o 
   7   1   2        7.90        8.06     13.30 o 
   8   1   2      386.52      412.90     29.92 o 
   9   1   2      156.45      183.80     24.37 o 
  10   1   2      241.68      203.18     38.84 o 
  12   1   2       55.20       69.72     32.27 o 
 -11   2   2      333.03      320.83     32.17 o 
 -10   2   2       16.54        5.14     13.21 o 
  -9   2   2     1098.44     1142.51     45.49 o 
  -8   2   2      167.35      148.72     27.31 o 
  -7   2   2       60.72       61.24     10.16 o 
  -6   2   2      913.09      983.57     35.42 o 
  -5   2   2     1929.90     1987.11     35.78 o 
  -4   2   2       23.26       26.22      5.55 o 
  -3   2   2     1251.85     1264.20     17.00 o 
  -2   2   2     1339.05     1399.67     16.62 o 
  -1   2   2     6957.14     6924.97     51.61 o 
   0   2   2     1671.13     1566.72     15.22 o 
   1   2   2      262.70      249.84     12.92 o 
   2   2   2    52302.71    52382.78    338.88 o 
   3   2   2     1746.44     1734.30     22.13 o 
   4   2   2      213.33      221.58     10.63 o 
   5   2   2      160.82      145.51      9.86 o 
   6   2   2       10.87        5.64      5.85 o 
   7   2   2       32.83       30.14     17.36 o 
   8   2   2      243.81      255.59     25.83 o 
   9   2   2       16.45       14.94     22.11 o 
  10   2   2      170.10      164.13     38.05 o 
  11   2   2        0.06        3.49     16.76 o 
  12   2   2        2.14       22.31     27.49 o 
 -11   3   2        2.09       11.08     13.51 o 
 -10   3   2      244.22      266.70     28.84 o 
  -9   3   2        0.41        5.04     10.76 o 
  -8   3   2      165.99      218.86     17.44 o 
  -7   3   2      113.35      116.34     12.95 o 
  -6   3   2      217.37      234.14     19.51 o 
  -5   3   2     3114.81     3249.23     55.82 o 
  -4   3   2       47.58       37.60      8.82 o 
  -3   3   2      215.95      208.54      9.38 o 
  -2   3   2     1105.69     1166.41     15.55 o 
  -1   3   2     2483.86     2525.23     21.89 o 
   0   3   2     4192.50     4050.68     36.12 o 
   1   3   2     1350.74     1446.41     16.07 o 
   2   3   2     2772.28     2731.22     24.92 o 
   3   3   2      722.09      680.80     19.72 o 
   4   3   2      167.76      154.00     10.61 o 
   5   3   2     1107.07     1047.69     21.53 o 
   6   3   2       35.72       33.89      7.35 o 
   7   3   2        5.28        2.20      8.78 o 
   8   3   2      815.47      751.97     36.89 o 
   9   3   2      480.87      443.20     49.00 o 
  10   3   2       86.84       75.91     41.33 o 
  11   3   2      137.90      202.83     33.27 o 
  12   3   2       86.40       62.55     32.27 o 
 -11   4   2       86.75       89.95     20.35 o 
 -10   4   2       99.32      105.10     21.09 o 
  -9   4   2     1840.00     1652.95     57.87 o 
  -8   4   2      341.30      362.32     25.91 o 
  -7   4   2      607.90      592.98     23.81 o 
  -6   4   2      280.11      235.16     20.17 o 
  -5   4   2        0.16        0.35      5.31 o 
  -4   4   2     2500.74     2526.91     38.70 o 
  -3   4   2      143.50      125.71      9.00 o 
  -2   4   2       99.97       92.38      6.31 o 
  -1   4   2     3251.91     3224.82     26.91 o 
   0   4   2    14287.15    14139.06     87.81 o 
   1   4   2    13697.84    13922.08     86.88 o 
   2   4   2     7079.60     7244.51     51.78 o 
   3   4   2     1136.56     1208.48     17.27 o 
   4   4   2     4840.75     5340.74     47.47 o 
   5   4   2      713.45      763.47     17.21 o 
   6   4   2      373.84      343.41     14.95 o 
   7   4   2     1010.89      954.01     26.29 o 
   8   4   2      422.19      465.62     33.75 o 
   9   4   2       12.72       22.87     14.64 o 
  10   4   2        1.78        7.33     15.16 o 
  11   4   2        4.70        7.38     16.94 o 
 -11   5   2       42.87       31.63     36.55 o 
 -10   5   2      221.42      174.89     24.57 o 
  -9   5   2      263.64      288.34     27.75 o 
  -8   5   2      173.58      178.01     16.70 o 
  -7   5   2       32.46       26.88      8.82 o 
  -6   5   2     2456.44     2514.02     45.94 o 
  -5   5   2      349.66      405.14     16.89 o 
  -4   5   2      142.19      153.14      9.56 o 
  -3   5   2       73.57       68.86      5.38 o 
  -2   5   2      258.15      261.61      7.23 o 
  -1   5   2     3049.08     2756.89     27.63 o 
   0   5   2     1412.56     1449.31     16.83 o 
   1   5   2     1439.57     1453.06     16.92 o 
   2   5   2       94.03      100.72      5.53 o 
   3   5   2     1555.83     1633.06     20.78 o 
   4   5   2      725.11      698.82     15.07 o 
   5   5   2       21.10       12.72      5.27 o 
   6   5   2       26.84       31.95      6.78 o 
   7   5   2      100.86      103.24     11.99 o 
   8   5   2      635.82      575.01     36.40 o 
   9   5   2       55.68       84.70     23.41 o 
  10   5   2       13.21       28.17     18.43 o 
  11   5   2        1.78        0.51     16.94 o 
 -11   6   2        0.94       -0.13     13.16 o 
 -10   6   2      636.44      535.65     44.82 o 
  -9   6   2       81.59       52.55     20.72 o 
  -8   6   2       79.93       94.06     13.83 o 
  -7   6   2       25.61       28.23      9.06 o 
  -6   6   2        2.92        3.66      6.47 o 
  -5   6   2      194.27      181.35     13.00 o 
  -4   6   2      637.55      613.55     19.09 o 
  -3   6   2      715.01      695.76     17.91 o 
  -2   6   2      144.07      149.72      6.52 o 
  -1   6   2       35.43       37.74      4.67 o 
   0   6   2     7662.31     7621.13     53.94 o 
   1   6   2     1893.26     1745.18     19.63 o 
   2   6   2      179.91      173.18      6.76 o 
   3   6   2       13.80        6.65      3.68 o 
   4   6   2     1036.51     1203.02     23.15 o 
   5   6   2        9.34        7.37      4.91 o 
   6   6   2      405.17      409.10     14.85 o 
   7   6   2       57.26       42.53     15.48 o 
   8   6   2      136.66      160.03     35.85 o 
   9   6   2       13.81       19.12     14.45 o 
  10   6   2       37.88       59.31     19.38 o 
  11   6   2        0.61      -13.97     15.17 o 
 -11   7   2       27.74       23.12     27.39 o 
 -10   7   2       64.52       67.15     18.22 o 
  -9   7   2       17.39       22.01     12.56 o 
  -8   7   2      395.19      369.10     21.96 o 
  -7   7   2       44.98       36.88      9.50 o 
  -6   7   2       80.47       86.26     11.37 o 
  -5   7   2        1.25        3.22      5.56 o 
  -4   7   2        3.06       -0.58      3.51 o 
  -3   7   2     3498.91     3497.94     36.53 o 
  -2   7   2      762.63      671.10     12.95 o 
  -1   7   2      314.51      329.14      8.67 o 
   0   7   2    13201.31    12877.82     88.17 o 
   1   7   2     1235.37     1126.46     15.91 o 
   2   7   2       12.42       17.18      3.48 o 
   3   7   2     4032.92     4186.42     38.10 o 
   4   7   2     2118.84     2161.61     27.23 o 
   5   7   2       28.52       24.13      5.84 o 
   6   7   2      455.26      460.93     18.25 o 
   7   7   2       10.95       16.87      9.40 o 
   8   7   2      139.97      160.40     23.62 o 
   9   7   2       58.84       38.43     16.99 o 
  10   7   2      243.58      262.87     31.90 o 
  11   7   2       88.69      104.21     24.67 o 
 -11   8   2        0.21       -3.58     13.02 o 
 -10   8   2      135.98      169.21     40.14 o 
  -9   8   2       25.40       -5.78     11.47 o 
  -8   8   2       33.70       43.27     10.92 o 
  -7   8   2      781.05      756.92     45.07 o 
  -6   8   2      391.33      416.20     19.56 o 
  -5   8   2     1037.57      954.68     34.03 o 
  -4   8   2        0.27        3.85      3.80 o 
  -3   8   2      217.61      221.09      8.68 o 
  -2   8   2        1.00       12.32      3.55 o 
  -1   8   2     2041.26     1971.09     26.96 o 
   0   8   2     7512.27     7720.61     57.10 o 
   1   8   2     5869.05     5644.48     45.13 o 
   2   8   2       28.58       22.92      4.84 o 
   3   8   2     3485.23     3363.30     33.07 o 
   4   8   2      776.31      812.67     18.78 o 
   5   8   2      159.84      166.32      9.74 o 
   6   8   2       34.82       29.57      8.15 o 
   7   8   2      982.75     1044.96     33.64 o 
   8   8   2       96.54       51.46     18.43 o 
   9   8   2      215.37      191.02     26.83 o 
  10   8   2      124.80      154.17     34.86 o 
  11   8   2        0.00        1.79     14.93 o 
 -11   9   2        6.04       34.14     16.87 o 
 -10   9   2        3.09       -3.23     12.53 o 
  -9   9   2        8.22        8.87     11.54 o 
  -8   9   2      208.39      218.65     18.68 o 
  -7   9   2      827.53      833.19     50.75 o 
  -6   9   2        4.58        1.07      6.50 o 
  -5   9   2      689.85      685.11     44.67 o 
  -4   9   2      105.87      109.37      7.32 o 
  -3   9   2        6.72        8.98      4.46 o 
  -2   9   2      660.37      726.36     14.18 o 
  -1   9   2      215.21      202.14      8.98 o 
   0   9   2      450.16      424.05     10.85 o 
   1   9   2       24.37       37.65      4.90 o 
   2   9   2      623.58      620.67     15.30 o 
   3   9   2     2671.52     2955.90     30.84 o 
   4   9   2     1561.68     1652.95     34.34 o 
   5   9   2        1.75        3.44      9.66 o 
   6   9   2        9.54        3.77      7.33 o 
   7   9   2       42.48       60.02     12.84 o 
   8   9   2      185.91      137.59     23.10 o 
   9   9   2       80.62       82.70     21.10 o 
  10   9   2       61.02       82.70     21.35 o 
  11   9   2        8.20       30.26     19.74 o 
 -11  10   2        0.21       14.25     14.68 o 
 -10  10   2       91.97       60.28     44.82 o 
  -9  10   2      109.31       89.23     20.27 o 
  -8  10   2        0.85       -0.69      8.13 o 
  -7  10   2       29.19       14.92      8.46 o 
  -6  10   2       20.62       16.74     10.37 o 
  -5  10   2       27.05       34.49      8.42 o 
  -4  10   2      538.69      509.43     19.02 o 
  -3  10   2      153.40      181.52     10.81 o 
  -2  10   2      974.56      944.95     16.97 o 
  -1  10   2      174.57      156.63     10.32 o 
   0  10   2      394.40      390.43     12.70 o 
   1  10   2      147.58      143.88      7.39 o 
   2  10   2       32.68       29.68      6.27 o 
   3  10   2      730.84      789.31     15.97 o 
   4  10   2     2856.73     2951.89     42.51 o 
   5  10   2      629.43      683.61     21.77 o 
   6  10   2       49.55       39.66      9.48 o 
   7  10   2      332.94      315.36     22.07 o 
   8  10   2        0.01        9.61     13.35 o 
   9  10   2       62.32       54.52     19.08 o 
  10  10   2        1.84       25.18     24.70 o 
  11  10   2       22.27       10.73     42.63 o 
 -11  11   2        8.35        8.09     14.74 o 
 -10  11   2      230.96      254.48     30.63 o 
  -9  11   2       50.37       36.53     15.60 o 
  -8  11   2        0.04        8.59      8.77 o 
  -7  11   2       32.28       16.48      9.12 o 
  -6  11   2       23.25        8.80      7.77 o 
  -5  11   2      139.71      161.68     14.16 o 
  -4  11   2     3088.03     3012.01     49.76 o 
  -3  11   2       84.05       76.82      6.05 o 
  -2  11   2     4460.87     4637.64     46.20 o 
  -1  11   2     2105.22     2152.27     34.67 o 
   0  11   2     3738.61     3917.86     43.53 o 
   1  11   2     2631.91     2471.27     33.97 o 
   2  11   2      964.11      923.60     21.10 o 
   3  11   2      183.57      208.07      9.00 o 
   4  11   2      835.46      776.88     31.80 o 
   5  11   2      738.68      777.22     23.59 o 
   6  11   2      906.03      852.07     25.85 o 
   7  11   2       73.97       73.15     22.83 o 
   8  11   2       26.68       10.14     13.80 o 
   9  11   2        1.61       -6.68     13.08 o 
  10  11   2      187.79      259.43     32.90 o 
  11  11   2        6.87        1.64     16.42 o 
 -11  12   2        1.56        2.58     16.53 o 
 -10  12   2       50.89       58.61     19.34 o 
  -9  12   2       14.15       23.00     17.13 o 
  -8  12   2     1740.00     1767.87     45.95 o 
  -7  12   2      536.40      544.18     24.73 o 
  -6  12   2       38.36       49.15     13.67 o 
  -5  12   2     1703.48     1705.54     43.70 o 
  -4  12   2       26.85       21.30      8.45 o 
  -3  12   2       21.37       12.57      6.83 o 
  -2  12   2       53.90       56.44      7.25 o 
  -1  12   2      643.79      577.97     18.72 o 
   0  12   2     6831.42     7134.56     66.78 o 
   1  12   2     1078.34      989.02     24.79 o 
   2  12   2      192.51      180.39     11.33 o 
   3  12   2      401.71      377.64     15.67 o 
   4  12   2      837.06      851.15     28.92 o 
   5  12   2      149.19      140.16     17.28 o 
   6  12   2      627.12      603.01     22.93 o 
   7  12   2        5.91       13.26     10.04 o 
   8  12   2        0.88       13.15     13.41 o 
   9  12   2       99.01       71.02     33.36 o 
  10  12   2        0.01       22.22     18.08 o 
  11  12   2       16.63       21.02     28.29 o 
 -11  13   2       60.67       64.51     21.74 o 
 -10  13   2        1.27       -4.39     13.40 o 
  -9  13   2       80.94       61.30     19.52 o 
  -8  13   2      115.29      117.81     18.57 o 
  -7  13   2      260.53      272.33     20.62 o 
  -6  13   2        4.35        1.55      7.80 o 
  -5  13   2      460.30      410.42     20.49 o 
  -4  13   2       24.77       30.84      8.91 o 
  -3  13   2      123.76      110.34     11.82 o 
  -2  13   2      456.89      490.95     23.63 o 
  -1  13   2     1187.34     1180.81     37.33 o 
   0  13   2       48.79       55.36      7.40 o 
   1  13   2      833.41      899.33     30.19 o 
   2  13   2        3.99        8.70      6.70 o 
   3  13   2       86.01       99.47     10.42 o 
   4  13   2      939.12     1002.45     25.87 o 
   5  13   2       63.16       64.85     11.13 o 
   6  13   2       77.69      106.97     13.03 o 
   7  13   2        0.01        6.27      8.82 o 
   8  13   2      209.77      197.44     57.17 o 
   9  13   2       76.25       45.24     18.67 o 
  10  13   2        3.37        0.14     15.72 o 
 -11  14   2        5.07       -5.70     14.64 o 
 -10  14   2        8.45        2.50     19.92 o 
  -9  14   2       84.12       71.07     20.53 o 
  -8  14   2      771.66      780.94     31.89 o 
  -7  14   2       15.10       35.58     10.75 o 
  -6  14   2       11.72        8.68      8.13 o 
  -5  14   2        1.14       10.97      7.72 o 
  -4  14   2     1509.73     1468.87     47.74 o 
  -3  14   2      211.59      204.73     15.20 o 
  -2  14   2     1290.37     1175.69     39.79 o 
  -1  14   2      189.80      178.21     13.11 o 
   0  14   2       13.95       19.28      6.05 o 
   1  14   2        1.66        4.44      5.40 o 
   2  14   2       53.60       93.82     10.22 o 
   3  14   2       29.93       34.17      8.96 o 
   4  14   2      220.44      223.35     15.17 o 
   5  14   2      137.64      163.21     14.42 o 
   6  14   2      394.04      362.63     19.98 o 
   7  14   2       71.96       73.23     13.75 o 
   8  14   2        0.33       10.10     13.89 o 
   9  14   2       19.22       27.83     16.65 o 
  10  14   2       42.38       64.52     37.15 o 
 -10  15   2       11.70       29.26     20.22 o 
  -9  15   2      126.10      113.26     23.63 o 
  -8  15   2       27.52       38.01     14.33 o 
  -7  15   2       12.30       13.12     11.26 o 
  -6  15   2      210.24      244.75     19.24 o 
  -5  15   2      135.65      163.28     16.16 o 
  -4  15   2      669.40      677.72     25.32 o 
  -3  15   2     1374.34     1414.47     87.56 o 
  -2  15   2      250.31      224.07     22.19 o 
  -1  15   2       27.75       18.31      8.80 o 
   0  15   2        1.19        8.23      6.29 o 
   1  15   2        6.97        2.23      6.31 o 
   2  15   2      991.51      997.12     34.18 o 
   3  15   2      635.46      600.13     37.11 o 
   4  15   2       11.09       15.71      8.58 o 
   5  15   2       64.74       69.64     11.49 o 
   6  15   2       82.21       94.00     13.21 o 
   7  15   2       79.19       73.83     13.94 o 
   8  15   2        0.24       13.49     13.87 o 
   9  15   2       46.32       29.32     17.60 o 
  10  15   2        3.23        5.63     16.54 o 
 -10  16   2       15.98        4.20     16.29 o 
  -9  16   2        1.41      -17.18     12.27 o 
  -8  16   2      115.07       75.37     23.87 o 
  -7  16   2       51.41       59.44     13.38 o 
  -6  16   2     1161.91     1151.29     36.00 o 
  -5  16   2       33.60       60.02     12.49 o 
  -4  16   2       98.83       82.01     12.78 o 
  -3  16   2       52.48       58.29     11.44 o 
  -2  16   2      393.75      424.59     28.67 o 
  -1  16   2      314.44      287.66     41.63 o 
   0  16   2      195.22      168.40     12.54 o 
   1  16   2      171.48      188.32     13.39 o 
   2  16   2      175.81      175.53     13.37 o 
   3  16   2        4.86       -0.68      7.12 o 
   4  16   2     1009.56      973.92     27.61 o 
   5  16   2       36.98       37.79      9.89 o 
   6  16   2      110.14      151.52     15.51 o 
   7  16   2        2.62        2.57     15.59 o 
   8  16   2      133.17      122.32     22.51 o 
   9  16   2       22.16       48.21     18.51 o 
  10  16   2       95.52      122.96     26.60 o 
 -10  17   2       12.32       36.22     19.88 o 
  -9  17   2       19.09       25.17     17.21 o 
  -8  17   2      100.61       99.70     27.96 o 
  -7  17   2       24.40        1.91     10.08 o 
  -6  17   2      867.99      827.29     31.74 o 
  -5  17   2       88.12       85.31     14.61 o 
  -4  17   2     1704.68     1582.65     40.34 o 
  -3  17   2      254.10      255.01     25.74 o 
  -2  17   2        8.20       14.18     27.19 o 
  -1  17   2        9.96        6.17     13.06 o 
   0  17   2      101.48      108.78     13.92 o 
   1  17   2      420.93      406.56     17.61 o 
   2  17   2      341.30      343.09     17.66 o 
   3  17   2      552.24      486.98     20.44 o 
   4  17   2       95.91       96.59     17.28 o 
   5  17   2       30.12       16.48     16.76 o 
   6  17   2       35.98       21.41      9.63 o 
   7  17   2      162.22      177.53     38.56 o 
   8  17   2       15.91       29.41     17.33 o 
   9  17   2      113.76      136.13     25.99 o 
  -9  18   2       27.91       10.59     18.19 o 
  -8  18   2       80.28       55.80     14.88 o 
  -7  18   2       32.83       28.88     12.53 o 
  -6  18   2        4.13       13.52     10.08 o 
  -5  18   2      131.21      112.30     15.47 o 
  -4  18   2      260.38      252.52     19.66 o 
  -3  18   2      803.32      809.92     39.33 o 
  -2  18   2        8.65        3.91     13.01 o 
  -1  18   2      208.65      210.14     23.20 o 
   0  18   2      398.12      382.09     50.79 o 
   1  18   2      135.21      127.31     13.09 o 
   2  18   2       15.79       30.91      9.22 o 
   3  18   2     1099.24     1055.16     28.90 o 
   4  18   2      818.92      795.93     33.34 o 
   5  18   2       12.99       18.59     10.48 o 
   6  18   2        1.51        4.93      8.59 o 
   7  18   2       95.81      107.83     16.79 o 
   8  18   2       11.84       11.79     16.07 o 
   9  18   2        2.17      -14.99     14.13 o 
  -9  19   2       63.31       66.55     38.74 o 
  -8  19   2       10.03       -5.50     14.48 o 
  -7  19   2      105.58      122.43     17.61 o 
  -6  19   2       99.38       69.62     14.53 o 
  -5  19   2      130.18      141.25     27.60 o 
  -4  19   2      849.46      809.70     30.33 o 
  -3  19   2     1070.85     1042.42     76.99 o 
  -2  19   2       63.35       46.27     17.71 o 
  -1  19   2     1194.99      993.00     41.59 o 
   0  19   2       11.36       22.40     15.20 o 
   1  19   2      198.66      204.51     14.82 o 
   2  19   2        3.31       -3.47      8.65 o 
   3  19   2       20.66       21.87      8.84 o 
   4  19   2       79.86       98.31     13.05 o 
   5  19   2      249.45      267.49     19.20 o 
   6  19   2       14.09       43.26     10.97 o 
   7  19   2       20.90       12.58     11.73 o 
   8  19   2        0.75       -6.77     14.63 o 
   9  19   2       24.57       25.32     19.16 o 
  -9  20   2       39.84       -0.36     36.95 o 
  -8  20   2      143.18      150.77     29.18 o 
  -7  20   2      247.82      241.09     30.82 o 
  -6  20   2      210.03      222.12     24.75 o 
  -5  20   2        1.37        9.69     10.45 o 
  -4  20   2      170.97      177.64     18.59 o 
  -3  20   2      537.22      510.38     33.69 o 
  -2  20   2      141.47      145.32     22.63 o 
  -1  20   2      204.93      173.59     22.86 o 
   0  20   2      494.56      492.97     32.34 o 
   1  20   2      135.91      151.52     16.34 o 
   2  20   2      155.42      179.91     15.18 o 
   3  20   2       55.32       47.17     10.91 o 
   4  20   2      428.96      424.48     38.21 o 
   5  20   2       48.86       44.33     14.40 o 
   6  20   2        3.36        1.96      9.17 o 
   7  20   2        3.48       19.61     16.41 o 
   8  20   2       33.16       27.53     17.11 o 
  -8  21   2      132.49      214.52     36.45 o 
  -7  21   2       15.05       13.93     11.72 o 
  -6  21   2       60.39       64.08     14.44 o 
  -5  21   2       17.26       28.72     11.61 o 
  -4  21   2      169.51      156.96     25.01 o 
  -3  21   2       44.28       60.04     18.50 o 
  -2  21   2      256.56      263.04     27.48 o 
  -1  21   2       25.84       46.70     16.31 o 
   0  21   2      810.00      785.20     38.21 o 
   1  21   2      329.23      319.09     27.04 o 
   2  21   2        6.41       15.50      8.48 o 
   3  21   2      438.62      369.63     20.67 o 
   4  21   2        6.40       -0.80     11.93 o 
   5  21   2        4.28        0.45      8.85 o 
   6  21   2      323.69      362.48     23.32 o 
   7  21   2       98.51       96.85     29.92 o 
   8  21   2        0.01       17.97     16.18 o 
  -8  22   2       10.19       32.89     20.22 o 
  -7  22   2        0.04        1.57     11.43 o 
  -6  22   2       62.07       68.72     23.85 o 
  -5  22   2       47.39       49.03     13.66 o 
  -4  22   2        3.22        3.55     20.12 o 
  -3  22   2      119.44       84.03     20.15 o 
  -2  22   2     1415.05     1247.87     50.37 o 
  -1  22   2       77.44       85.97     18.76 o 
   0  22   2      145.74      134.52     22.36 o 
   1  22   2       46.40       35.07     15.90 o 
   2  22   2       21.61       26.81      9.80 o 
   3  22   2      104.26      123.46     14.77 o 
   4  22   2      297.94      308.09     20.55 o 
   5  22   2      185.01      202.79     18.36 o 
   6  22   2        1.64       17.00     10.09 o 
   7  22   2        2.70        4.84     12.93 o 
  -7  23   2       10.09       11.56     15.96 o 
  -6  23   2       19.79       25.44     12.57 o 
  -5  23   2        3.38       29.56     16.83 o 
  -4  23   2        5.94        5.39     26.59 o 
  -3  23   2      535.04      482.38     37.59 o 
  -2  23   2      833.74      843.44     43.05 o 
  -1  23   2       16.63       21.00     14.47 o 
   0  23   2        8.48        3.25     15.14 o 
   1  23   2       17.11       39.18     16.34 o 
   2  23   2      137.61      134.49     16.70 o 
   3  23   2      205.39      250.48     25.70 o 
   4  23   2      114.34      113.75     20.62 o 
   5  23   2       43.43       37.22     12.13 o 
   6  23   2       60.07       64.00     13.41 o 
   7  23   2       34.61       34.77     13.39 o 
  -7  24   2       34.96       41.10     15.63 o 
  -6  24   2       19.41       28.35     13.26 o 
  -5  24   2        5.64        1.03     44.02 o 
  -4  24   2        9.57       -3.01     14.04 o 
  -3  24   2        5.23       13.49     16.53 o 
  -2  24   2       60.88       98.94     21.72 o 
  -1  24   2      102.70       99.87     21.50 o 
   0  24   2       40.35       17.23     26.19 o 
   1  24   2        0.22        8.05     30.97 o 
   2  24   2        4.09       27.44     16.07 o 
   3  24   2       39.19       46.13     12.78 o 
   4  24   2        4.36        0.94     12.79 o 
   5  24   2      134.65      154.87     18.04 o 
   6  24   2       12.75       33.35     12.43 o 
  -6  25   2      123.93      141.31     49.90 o 
  -5  25   2       97.40      118.23     36.05 o 
  -4  25   2        7.10       12.35     16.29 o 
  -3  25   2       14.61        9.24     16.25 o 
  -2  25   2       93.92      100.74     43.22 o 
  -1  25   2       13.16       37.29     17.22 o 
   0  25   2      105.36       66.97     19.62 o 
   1  25   2        2.73       47.22     28.38 o 
   2  25   2       26.97       42.40     17.16 o 
   3  25   2       20.25       17.81     12.04 o 
   4  25   2        0.12       26.28     11.52 o 
   5  25   2       27.37       38.76     25.05 o 
   6  25   2       52.81       54.62     28.51 o 
  -6  26   2       59.85       70.48     30.08 o 
  -5  26   2       35.29       50.69     19.97 o 
  -4  26   2        2.18        0.25     15.94 o 
  -3  26   2        0.04       18.19     18.62 o 
  -2  26   2       71.82       41.58     19.04 o 
  -1  26   2        7.88       20.08     19.52 o 
   0  26   2       22.62       20.25     15.93 o 
   1  26   2      101.17      104.21     22.39 o 
   2  26   2       20.79       35.60     17.46 o 
   3  26   2        6.12        5.31     11.73 o 
   4  26   2       14.67       24.08     16.38 o 
   5  26   2       83.83      106.74     17.91 o 
  -5  27   2        0.02       26.83     40.14 o 
  -4  27   2       87.92       77.10     28.48 o 
  -3  27   2       79.77       58.96     30.28 o 
  -2  27   2      319.51      449.35     39.85 o 
  -1  27   2       50.37       52.91     18.83 o 
   0  27   2       88.22       92.16     22.01 o 
   1  27   2       18.78      -12.67     15.60 o 
   2  27   2        0.42        0.06     14.84 o 
   3  27   2       11.83       24.05     21.91 o 
   4  27   2       17.08       22.38     15.05 o 
  -4  28   2      126.86      178.31     30.93 o 
  -3  28   2        2.16       11.88     24.10 o 
  -2  28   2       14.04       34.21     20.13 o 
  -1  28   2       26.76       25.66     29.58 o 
   0  28   2       14.75       50.69     18.83 o 
   1  28   2       32.25       47.76     24.70 o 
   2  28   2       79.01      137.31     40.54 o 
   3  28   2        7.67       14.95     32.57 o 
  -2  29   2       38.49        7.88     18.90 o 
  -1  29   2       48.89       74.66     22.29 o 
   0  29   2        4.35       31.63     17.81 o 
   1  29   2       15.86       47.88     37.35 o 
   2  29   2       23.43       30.72     19.42 o 
 -11   0   3       27.53        6.17     22.11 o 
  -9   0   3     2651.47     2652.25    102.98 o 
  -7   0   3      201.34      195.81     29.68 o 
  -5   0   3       62.32       40.24     14.14 o 
  -3   0   3     4180.46     4186.17     94.92 o 
  -1   0   3    89944.65    85317.45    940.19 o 
   1   0   3     3770.55     4017.32     75.69 o 
   3   0   3     7911.03     7813.53    138.84 o 
   5   0   3     1083.81     1111.54     36.55 o 
   7   0   3      136.89      151.19     30.28 o 
   9   0   3       71.42       75.89     28.29 o 
 -12   1   3       63.29       74.60     21.31 o 
 -11   1   3       32.35       12.09     15.34 o 
 -10   1   3      198.37      189.99     26.45 o 
  -9   1   3        9.98       11.05     13.02 o 
  -8   1   3        4.76       -0.16      9.18 o 
  -7   1   3      309.29      306.19     24.65 o 
  -6   1   3      299.71      252.70     20.63 o 
  -5   1   3       33.65       36.08      9.72 o 
  -4   1   3      746.85      850.86     15.41 o 
  -3   1   3     1995.86     1890.87     26.96 o 
  -2   1   3       69.92       72.47      5.86 o 
  -1   1   3    87564.34    84159.34    850.60 o 
   0   1   3      324.62      336.44      8.63 o 
   1   1   3       72.52       71.83      8.32 o 
   2   1   3      463.15      416.20     17.61 o 
   3   1   3      332.59      358.68     10.66 o 
   4   1   3     3700.31     3811.00     38.54 o 
   5   1   3     1008.51      991.42     20.79 o 
   6   1   3      552.78      532.04     53.78 o 
   7   1   3     2548.24     2490.93     63.25 o 
   8   1   3       79.77       60.76     17.81 o 
   9   1   3      194.93      190.38     24.93 o 
  10   1   3       13.19        2.79     23.11 o 
 -12   2   3       12.27       33.56     23.50 o 
 -11   2   3       47.85       46.18     26.69 o 
 -10   2   3      139.44      166.10     25.04 o 
  -9   2   3      859.18      889.01     42.11 o 
  -8   2   3      176.68      236.06     24.86 o 
  -7   2   3        1.00       -1.38      6.24 o 
  -6   2   3      190.66      178.40     13.14 o 
  -5   2   3        5.25       -5.98      3.99 o 
  -4   2   3     5114.68     5332.56     46.30 o 
  -3   2   3      216.19      221.45      6.80 o 
  -2   2   3       90.08      102.43      6.62 o 
  -1   2   3     8607.84     8861.48     59.66 o 
   0   2   3      938.21      868.45     13.66 o 
   1   2   3       11.99        6.73      3.62 o 
   2   2   3     6530.50     6685.60     62.39 o 
   3   2   3      164.98      184.61      6.92 o 
   4   2   3      153.07      162.25      8.06 o 
   5   2   3       43.34       51.38      6.74 o 
   6   2   3       15.38        2.89     11.67 o 
   7   2   3     1091.78     1157.02     58.86 o 
   8   2   3      100.67      103.59     32.97 o 
   9   2   3       23.72       13.74     23.31 o 
  10   2   3        1.09        5.98     24.30 o 
  11   2   3        0.08       -8.57     21.71 o 
 -12   3   3        1.33      -11.09     15.12 o 
 -11   3   3        1.55       17.62     14.51 o 
 -10   3   3       19.22       15.67     13.24 o 
  -9   3   3       80.49       55.70     15.77 o 
  -8   3   3       36.02       53.23     14.86 o 
  -7   3   3        7.44       -0.64      6.06 o 
  -6   3   3      448.33      428.91     18.10 o 
  -5   3   3      199.52      199.72     12.06 o 
  -4   3   3     6019.73     6140.16     55.88 o 
  -3   3   3     2371.28     2413.43     24.93 o 
  -2   3   3     2199.58     2232.60     32.52 o 
  -1   3   3    23058.35    22776.05    136.31 o 
   0   3   3    10431.17    10140.74     66.90 o 
   1   3   3       62.36       51.40      4.14 o 
   2   3   3     2032.16     2014.33     21.43 o 
   3   3   3      591.32      575.59     11.85 o 
   4   3   3      190.99      162.88      8.25 o 
   5   3   3      188.48      192.32     10.10 o 
   6   3   3      818.23      800.81     34.48 o 
   7   3   3       30.12       -1.10     14.15 o 
   8   3   3       30.51       38.78     16.74 o 
   9   3   3       34.12       20.92     23.70 o 
  10   3   3      152.62      145.73     26.54 o 
  11   3   3        0.60        7.30     17.89 o 
 -12   4   3       51.59       21.64     27.19 o 
 -11   4   3       93.07       74.23     19.85 o 
 -10   4   3      234.29      203.64     26.95 o 
  -9   4   3        2.40       -0.48     10.21 o 
  -8   4   3     1120.24     1037.53     44.81 o 
  -7   4   3      316.84      330.43     23.90 o 
  -6   4   3      397.87      422.76     18.48 o 
  -5   4   3      108.07      133.78      9.09 o 
  -4   4   3        7.85        0.61      3.66 o 
  -3   4   3     5326.22     5346.63     44.05 o 
  -2   4   3     6523.12     6282.11     82.72 o 
  -1   4   3     1194.97     1147.27     17.57 o 
   0   4   3     5539.44     5652.22     42.78 o 
   1   4   3      238.11      240.88      7.41 o 
   2   4   3     1607.27     1578.32     18.22 o 
   3   4   3     3553.06     3823.69     34.72 o 
   4   4   3     2132.30     2276.39     31.37 o 
   5   4   3      789.93      776.75     18.17 o 
   6   4   3      505.44      562.09     29.04 o 
   7   4   3     1445.93     1387.36     38.71 o 
   8   4   3        3.51       14.03     14.00 o 
   9   4   3        2.85       -1.67     14.31 o 
  10   4   3       45.36       62.29     21.18 o 
  11   4   3       75.26       55.32     20.78 o 
 -12   5   3        4.65        3.90     15.30 o 
 -11   5   3        0.07       -5.38     12.53 o 
 -10   5   3      196.19      197.05     26.85 o 
  -9   5   3      454.16      443.00     44.42 o 
  -8   5   3      248.74      308.20     28.51 o 
  -7   5   3       77.05       80.78     11.52 o 
  -6   5   3      243.25      268.71     15.61 o 
  -5   5   3     1135.92     1174.74     42.78 o 
  -4   5   3     1676.76     1684.87     25.10 o 
  -3   5   3       34.02       36.02      4.32 o 
  -2   5   3       73.51       83.66      7.04 o 
  -1   5   3       12.76       31.64      3.92 o 
   0   5   3      180.24      163.28      6.64 o 
   1   5   3      972.34      937.03     16.38 o 
   2   5   3      591.42      537.68     10.91 o 
   3   5   3      179.99      194.47      8.22 o 
   4   5   3     3921.59     4063.03     40.74 o 
   5   5   3      350.26      343.32     12.49 o 
   6   5   3      543.06      569.79     24.33 o 
   7   5   3      190.11      245.32     19.92 o 
   8   5   3       40.85       12.63     14.02 o 
   9   5   3       57.52       46.37     18.32 o 
  10   5   3      252.52      250.59     32.46 o 
  11   5   3       15.16      -10.00     20.42 o 
 -12   6   3      171.14      161.14     46.41 o 
 -11   6   3       25.32       19.97     15.34 o 
 -10   6   3        0.24       24.61     13.01 o 
  -9   6   3      128.94      140.05     23.17 o 
  -8   6   3       66.42       77.95     17.18 o 
  -7   6   3      226.60      238.31     16.69 o 
  -6   6   3     1469.34     1471.99     33.91 o 
  -5   6   3     4322.61     4511.00     50.07 o 
  -4   6   3      153.90      168.29     12.15 o 
  -3   6   3        2.17        0.26      3.21 o 
  -2   6   3      437.05      446.14     12.46 o 
  -1   6   3      375.36      373.01      9.45 o 
   0   6   3      620.06      568.77     12.66 o 
   1   6   3     2578.11     2544.97     25.96 o 
   2   6   3      595.90      649.04     12.86 o 
   3   6   3     6432.94     6889.89     54.64 o 
   4   6   3      164.84      164.55     10.80 o 
   5   6   3       77.90       82.78      7.88 o 
   6   6   3        0.47       -5.91      7.98 o 
   7   6   3       32.02       35.70     15.74 o 
   8   6   3        7.26        1.10     12.50 o 
   9   6   3       95.22      137.25     24.47 o 
  10   6   3       32.44       12.27     26.79 o 
  11   6   3       45.86       53.33     21.95 o 
 -12   7   3       10.81      -15.09     16.43 o 
 -11   7   3       27.42       26.75     15.85 o 
 -10   7   3       19.66       46.16     18.62 o 
  -9   7   3        4.76       -3.15     14.44 o 
  -8   7   3       35.54       36.62     28.68 o 
  -7   7   3      122.76      130.91     18.65 o 
  -6   7   3      187.85      184.48     15.92 o 
  -5   7   3     6387.46     6447.61     63.67 o 
  -4   7   3     1490.28     1506.92     24.21 o 
  -3   7   3     1825.69     1944.68     26.03 o 
  -2   7   3       31.46       31.54      5.18 o 
  -1   7   3      380.39      400.49     10.05 o 
   0   7   3      613.15      579.67     12.16 o 
   1   7   3     1146.86     1062.46     16.34 o 
   2   7   3       10.88       12.29      5.05 o 
   3   7   3      173.23      179.29      8.24 o 
   4   7   3       25.16       25.66      5.57 o 
   5   7   3        3.97        5.13      5.65 o 
   6   7   3      627.84      602.16     34.43 o 
   7   7   3      372.35      369.63     47.21 o 
   8   7   3     2155.50     1932.24    131.57 o 
   9   7   3       37.64       37.12     19.02 o 
  10   7   3        1.40        0.37     16.73 o 
  11   7   3        1.53        3.37     16.19 o 
 -11   8   3       16.98        4.64     28.68 o 
 -10   8   3     1101.42     1089.64     52.44 o 
  -9   8   3      109.38       75.45     18.26 o 
  -8   8   3      102.29       95.20     21.41 o 
  -7   8   3       11.00       10.66     11.34 o 
  -6   8   3       34.21       55.43     16.21 o 
  -5   8   3      106.43      117.35      8.96 o 
  -4   8   3      368.95      323.57     11.51 o 
  -3   8   3       61.68       75.41      6.21 o 
  -2   8   3    15034.88    15473.84    117.87 o 
  -1   8   3      344.69      333.75      9.62 o 
   0   8   3     1935.09     1903.88     23.30 o 
   1   8   3      890.52      869.62     15.39 o 
   2   8   3       31.19       37.16      4.99 o 
   3   8   3     5789.59     6251.20     52.26 o 
   4   8   3     1278.66     1267.40     20.87 o 
   5   8   3      170.81      180.29     13.33 o 
   6   8   3        3.02      -11.31      9.86 o 
   7   8   3        9.86        1.12     11.43 o 
   8   8   3      505.15      428.91     35.92 o 
   9   8   3       53.73       54.72     20.64 o 
  10   8   3       60.04       81.48     23.77 o 
  11   8   3        3.66        7.80     18.49 o 
 -11   9   3       11.59       36.85     18.17 o 
 -10   9   3      327.99      338.90     34.14 o 
  -9   9   3       39.22       47.36     15.74 o 
  -8   9   3       82.49       75.96     17.30 o 
  -7   9   3        2.91       -6.14      6.80 o 
  -6   9   3      221.75      224.23     15.92 o 
  -5   9   3     1434.25     1452.31     32.85 o 
  -4   9   3        9.71       11.76      4.44 o 
  -3   9   3        6.21        4.07      5.43 o 
  -2   9   3    12386.79    12294.42     98.52 o 
  -1   9   3      860.92      907.44     20.49 o 
   0   9   3      872.59      821.31     15.48 o 
   1   9   3     1885.06     1846.59     23.76 o 
   2   9   3      279.65      295.05     10.13 o 
   3   9   3      105.68      110.42      7.22 o 
   4   9   3       19.06        5.63      5.83 o 
   5   9   3       54.74       75.68     10.07 o 
   6   9   3      134.72      141.15     22.29 o 
   7   9   3        1.90       -3.10     10.53 o 
   8   9   3       28.61       15.52     15.03 o 
   9   9   3       96.53       72.33     21.41 o 
  10   9   3        6.92      -14.91     15.75 o 
  11   9   3      123.54       93.19     46.41 o 
 -11  10   3       93.39      117.81     25.46 o 
 -10  10   3        6.32        8.69     14.82 o 
  -9  10   3        6.12        3.15     12.95 o 
  -8  10   3       47.47       44.47     16.10 o 
  -7  10   3       59.52       59.60     11.00 o 
  -6  10   3      425.63      487.29     21.73 o 
  -5  10   3      913.19      893.60     30.65 o 
  -4  10   3      113.60      151.11     12.03 o 
  -3  10   3      294.36      315.10     11.21 o 
  -2  10   3     1778.44     2039.83     33.31 o 
  -1  10   3     1083.89     1129.77     18.70 o 
   0  10   3      644.56      628.04     14.29 o 
   1  10   3      160.87      147.92      8.12 o 
   2  10   3      285.97      308.51     10.75 o 
   3  10   3       86.21      114.21      7.59 o 
   4  10   3      222.79      213.17     13.16 o 
   5  10   3        0.48       -9.76      6.51 o 
   6  10   3       15.73        8.15     17.13 o 
   7  10   3       17.80       31.44     15.11 o 
   8  10   3      117.82      122.98     24.07 o 
   9  10   3      143.78      148.46     27.14 o 
  10  10   3       53.00      106.24     38.44 o 
  11  10   3       18.48       23.18     20.22 o 
 -11  11   3       33.48       51.23     19.63 o 
 -10  11   3       13.06       22.80     15.76 o 
  -9  11   3        0.66       -9.02     11.74 o 
  -8  11   3       20.12       19.59     12.45 o 
  -7  11   3       69.70       73.06     13.72 o 
  -6  11   3      747.93      736.32     25.95 o 
  -5  11   3      365.59      328.94     20.18 o 
  -4  11   3      115.41      122.41     11.84 o 
  -3  11   3      193.47      188.90      9.34 o 
  -2  11   3      989.17     1025.33     23.41 o 
  -1  11   3        0.85        1.72      4.60 o 
   0  11   3      110.00      113.26      8.06 o 
   1  11   3     1988.27     1918.51     25.77 o 
   2  11   3        3.63        3.01      3.76 o 
   3  11   3     1882.94     1932.67     26.11 o 
   4  11   3        2.74        0.86      6.48 o 
   5  11   3       30.84       31.85      8.63 o 
   6  11   3       20.73        5.61     11.65 o 
   7  11   3      114.56      155.25     24.14 o 
   8  11   3       37.72        1.49     18.92 o 
   9  11   3      194.65      165.18     28.84 o 
  10  11   3        9.16       15.40     19.25 o 
 -11  12   3      132.88      102.71     35.56 o 
 -10  12   3       54.11       73.96     20.33 o 
  -9  12   3       18.84       15.04     19.52 o 
  -8  12   3        8.44        3.64     11.95 o 
  -7  12   3       16.67       14.39      8.53 o 
  -6  12   3       88.68       83.24     12.44 o 
  -5  12   3       15.12       28.66      9.53 o 
  -4  12   3      470.12      509.55     20.25 o 
  -3  12   3      896.42      819.71     34.24 o 
  -2  12   3      148.97      145.50     12.51 o 
  -1  12   3      336.59      340.92     12.91 o 
   0  12   3     1132.06     1074.91     19.52 o 
   1  12   3      227.66      206.41      9.86 o 
   2  12   3       11.83        9.31      4.78 o 
   3  12   3      572.98      522.98     40.91 o 
   4  12   3     1673.83     1627.71     32.45 o 
   5  12   3        7.91       11.89      7.80 o 
   6  12   3     1178.16     1256.57     49.28 o 
   7  12   3        6.14       -4.84     11.99 o 
   8  12   3       14.81        7.83     15.51 o 
   9  12   3       78.42       93.95     23.28 o 
  10  12   3        0.62       -2.17     18.72 o 
 -11  13   3        4.49        8.01     17.30 o 
 -10  13   3        9.58       -1.10     17.73 o 
  -9  13   3        3.40       -2.95     12.97 o 
  -8  13   3       53.32       72.14     18.90 o 
  -7  13   3       72.91       69.57     12.55 o 
  -6  13   3       32.69       41.55     11.58 o 
  -5  13   3       12.92        6.87     11.48 o 
  -4  13   3       50.90       52.85     10.01 o 
  -3  13   3      494.47      548.98     29.52 o 
  -2  13   3       29.67       38.63      7.73 o 
  -1  13   3      373.66      406.13     14.50 o 
   0  13   3       68.37       72.24      8.62 o 
   1  13   3      189.79      210.51     10.21 o 
   2  13   3      382.43      368.07     15.26 o 
   3  13   3        0.52       -2.32      6.31 o 
   4  13   3      103.12      109.80     14.03 o 
   5  13   3       40.45       38.98     10.06 o 
   6  13   3      417.16      416.35     24.57 o 
   7  13   3        0.15       10.76     12.16 o 
   8  13   3      122.94      124.82     23.79 o 
   9  13   3       16.75      -13.06     18.62 o 
  10  13   3       38.69       20.70     19.82 o 
 -10  14   3       13.05      -11.22     14.05 o 
  -9  14   3        6.41       18.42     15.62 o 
  -8  14   3        7.34       -4.49     12.37 o 
  -7  14   3     1051.43     1009.39     34.04 o 
  -6  14   3     3722.76     3718.35     65.13 o 
  -5  14   3       91.55       85.95     13.36 o 
  -4  14   3       15.49       10.36      7.98 o 
  -3  14   3       50.14       37.59     27.09 o 
  -2  14   3        6.32        7.75     11.63 o 
  -1  14   3       27.12       31.21      8.72 o 
   0  14   3      128.64      143.01     11.17 o 
   1  14   3      349.29      370.53     15.86 o 
   2  14   3      757.25      695.01     23.78 o 
   3  14   3       29.58       31.39      8.54 o 
   4  14   3     2340.51     2213.59     39.59 o 
   5  14   3       24.30       24.57      9.94 o 
   6  14   3       52.20       64.89     12.82 o 
   7  14   3       32.45       28.37     17.93 o 
   8  14   3       80.80       76.88     22.11 o 
   9  14   3        7.68        3.75     16.89 o 
  10  14   3       90.92      100.39     30.97 o 
 -10  15   3       19.23       27.20     17.51 o 
  -9  15   3       23.69       30.78     23.70 o 
  -8  15   3       30.42       26.92     16.31 o 
  -7  15   3      435.86      462.96     30.23 o 
  -6  15   3     2292.08     2354.31     50.84 o 
  -5  15   3       51.64       58.66     12.07 o 
  -4  15   3     1541.60     1459.58     36.95 o 
  -3  15   3       81.60       90.05     17.28 o 
  -2  15   3        1.77        4.45     15.44 o 
  -1  15   3        0.16        0.74      8.20 o 
   0  15   3     1260.15     1247.62     29.04 o 
   1  15   3       19.78       10.15      6.83 o 
   2  15   3        2.30        9.19      7.06 o 
   3  15   3      407.24      394.00     24.81 o 
   4  15   3     1235.03     1197.88     29.93 o 
   5  15   3       81.68      105.53     14.06 o 
   6  15   3      465.33      496.69     33.59 o 
   7  15   3      629.59      611.95     40.56 o 
   8  15   3      123.49      161.55     26.29 o 
   9  15   3      124.37      109.64     34.96 o 
  10  15   3        7.85       -9.77     18.64 o 
 -10  16   3       19.01       30.86     34.56 o 
  -9  16   3      177.72      189.22     59.66 o 
  -8  16   3       82.61       84.99     32.67 o 
  -7  16   3      151.18      158.45     17.95 o 
  -6  16   3      151.84      203.31     18.54 o 
  -5  16   3       35.12       43.46     11.35 o 
  -4  16   3      100.52      111.89     14.04 o 
  -3  16   3      643.79      617.40     53.28 o 
  -2  16   3      116.83      120.60     19.68 o 
  -1  16   3     1035.88     1009.61     53.68 o 
   0  16   3     1296.36     1250.65     35.18 o 
   1  16   3        5.46       -0.48      6.55 o 
   2  16   3      682.84      655.61     22.16 o 
   3  16   3        9.06       -3.65      6.99 o 
   4  16   3     1143.73     1171.37     30.68 o 
   5  16   3     1001.44     1048.49     29.64 o 
   6  16   3     1102.30     1182.60     48.73 o 
   7  16   3       86.22       98.30     22.81 o 
   8  16   3        8.40       -0.06     14.24 o 
   9  16   3       22.60       -9.70     33.27 o 
 -10  17   3       76.13       38.25     29.18 o 
  -9  17   3      116.98      134.29     28.14 o 
  -8  17   3      240.01      252.95     32.25 o 
  -7  17   3       60.54       36.41     17.37 o 
  -6  17   3       15.81       25.73     11.05 o 
  -5  17   3        8.67      -10.59     12.53 o 
  -4  17   3      928.48      975.69     44.21 o 
  -3  17   3        3.50       -8.45     12.95 o 
  -2  17   3       44.47       39.03     15.61 o 
  -1  17   3      949.09      945.68     39.53 o 
   0  17   3     1249.09     1147.97     27.11 o 
   1  17   3       42.14       35.55      8.84 o 
   2  17   3      276.25      284.36     16.48 o 
   3  17   3      239.37      275.28     16.64 o 
   4  17   3     1257.17     1218.28     31.34 o 
   5  17   3       42.52       38.24      9.71 o 
   6  17   3      283.92      285.29     22.95 o 
   7  17   3       10.66        6.63     31.27 o 
   8  17   3       63.29       50.04     20.22 o 
   9  17   3        2.63      -10.77     26.49 o 
  -9  18   3       25.49       19.36     18.61 o 
  -8  18   3       32.57       20.96     21.91 o 
  -7  18   3       39.87       10.97     21.21 o 
  -6  18   3      300.81      279.43     27.69 o 
  -5  18   3      100.04       96.29     14.42 o 
  -4  18   3      696.27      668.20     38.49 o 
  -3  18   3        0.96        9.01     17.63 o 
  -2  18   3        1.22       10.92     17.33 o 
  -1  18   3      113.04      127.65     20.89 o 
   0  18   3     1631.77     1488.12     37.61 o 
   1  18   3       64.68       61.31     10.36 o 
   2  18   3       18.13       14.00      8.44 o 
   3  18   3        3.03        9.83     10.13 o 
   4  18   3       10.50        7.41      7.79 o 
   5  18   3      187.05      163.36     15.93 o 
   6  18   3       54.00       56.20     13.66 o 
   7  18   3       45.91       24.44     17.18 o 
   8  18   3        4.51        9.08     18.62 o 
   9  18   3      102.81       71.27     44.02 o 
  -9  19   3        3.57       10.63     21.61 o 
  -8  19   3       28.65       76.05     22.64 o 
  -7  19   3       38.03       33.60     18.31 o 
  -6  19   3      305.71      380.49     42.40 o 
  -5  19   3        0.07       -1.02      8.75 o 
  -4  19   3       33.76       39.52     19.12 o 
  -3  19   3       63.75       42.27     17.46 o 
  -2  19   3      113.08       90.69     19.10 o 
  -1  19   3      195.26      136.56     22.20 o 
   0  19   3      153.56      166.08     21.83 o 
   1  19   3       73.33       86.26     12.00 o 
   2  19   3     3094.42     3068.81     49.05 o 
   3  19   3        0.27        8.38      7.75 o 
   4  19   3       84.81       92.55     18.31 o 
   5  19   3        0.07       -4.47      8.34 o 
   6  19   3      816.47      826.41     35.18 o 
   7  19   3       13.63       23.66     16.03 o 
   8  19   3      149.26      211.20     34.06 o 
  -9  20   3        5.90       -9.87     17.31 o 
  -8  20   3        0.07       -3.48     20.02 o 
  -7  20   3       21.44       38.37     19.56 o 
  -6  20   3        7.81       28.07     11.83 o 
  -5  20   3      118.13      130.24     24.41 o 
  -4  20   3      402.90      365.07     37.75 o 
  -3  20   3        0.06        9.87     13.97 o 
  -2  20   3       16.11       -0.84     12.72 o 
  -1  20   3        0.18        6.38     13.87 o 
   0  20   3     1266.01     1071.09     46.01 o 
   1  20   3      232.03      244.65     19.23 o 
   2  20   3      564.33      594.51     22.33 o 
   3  20   3       22.80       27.22      8.78 o 
   4  20   3        1.41        0.29      8.40 o 
   5  20   3      191.09      206.30     20.61 o 
   6  20   3      584.06      564.30     30.35 o 
   7  20   3       21.52        5.92     20.12 o 
   8  20   3       18.12        0.55     17.51 o 
  -8  21   3       34.29       31.83     20.20 o 
  -7  21   3       11.25        6.66     15.09 o 
  -6  21   3       43.63       37.98     19.69 o 
  -5  21   3       12.63       36.44     17.80 o 
  -4  21   3        7.82      -10.62     27.69 o 
  -3  21   3      306.76      312.73     31.25 o 
  -2  21   3       39.46       50.47     17.80 o 
  -1  21   3       10.82       14.21     16.63 o 
   0  21   3      864.86      867.45     40.26 o 
   1  21   3        9.01        8.78      9.18 o 
   2  21   3       57.75       55.11     10.92 o 
   3  21   3        8.28       24.58      9.22 o 
   4  21   3      118.25      118.34     14.81 o 
   5  21   3       29.16       71.07     18.89 o 
   6  21   3       56.25       42.81     23.48 o 
   7  21   3        0.03       -8.85     14.31 o 
   8  21   3      191.30      226.04     32.76 o 
  -8  22   3      162.48      211.52     52.39 o 
  -7  22   3       31.36        8.88     16.76 o 
  -6  22   3       55.65       47.28     46.11 o 
  -5  22   3        1.17       17.19     17.11 o 
  -4  22   3       86.49       85.52     22.33 o 
  -3  22   3        8.68       13.11     15.51 o 
  -2  22   3       22.19        1.30     14.98 o 
  -1  22   3        0.11       13.12     14.47 o 
   0  22   3        0.04        5.40     13.73 o 
   1  22   3        1.24       -3.90      8.38 o 
   2  22   3       18.00       36.65     11.39 o 
   3  22   3      106.58      115.03     14.41 o 
   4  22   3       30.94       21.31     12.51 o 
   5  22   3      108.70      134.33     18.34 o 
   6  22   3       51.62       26.58     23.59 o 
   7  22   3        5.75      -12.37     15.17 o 
  -7  23   3      202.16      262.48     35.58 o 
  -6  23   3        0.03       -3.04     34.36 o 
  -5  23   3      140.16      154.47     27.68 o 
  -4  23   3       19.86       43.05     27.19 o 
  -3  23   3       19.50        7.76     16.51 o 
  -2  23   3      461.30      412.92     34.79 o 
  -1  23   3       84.71      114.07     22.15 o 
   0  23   3      250.21      264.59     28.44 o 
   1  23   3       88.97      104.66     20.98 o 
   2  23   3      117.72      146.62     17.52 o 
   3  23   3      459.42      463.28     38.11 o 
   4  23   3       67.14       78.34     13.41 o 
   5  23   3       75.10       87.39     14.57 o 
   6  23   3       57.26       64.75     15.18 o 
   7  23   3        9.73        8.41     18.82 o 
  -7  24   3        0.03       -1.26     22.61 o 
  -6  24   3        0.04        0.11     17.10 o 
  -5  24   3        2.15        9.47     23.31 o 
  -4  24   3       19.00       28.75     17.82 o 
  -3  24   3       30.90       52.29     20.23 o 
  -2  24   3        1.18        5.01     15.77 o 
  -1  24   3        3.34        0.78     15.00 o 
   0  24   3      381.25      343.76     31.55 o 
   1  24   3       64.23       84.59     20.49 o 
   2  24   3       47.48       31.93     11.62 o 
   3  24   3       24.21       29.94     11.47 o 
   4  24   3        2.04       13.23     12.08 o 
   5  24   3        9.08       24.80     12.94 o 
   6  24   3       98.03      156.10     48.50 o 
  -6  25   3        1.40       -3.81     31.57 o 
  -5  25   3        3.23       17.35     27.89 o 
  -4  25   3      229.40      218.25     31.85 o 
  -3  25   3       32.56       74.45     26.99 o 
  -2  25   3       23.21       47.07     18.94 o 
  -1  25   3        9.22        8.17     15.78 o 
   0  25   3        0.35       29.92     17.22 o 
   1  25   3       28.74       32.97     16.48 o 
   2  25   3        0.20       32.41     12.07 o 
   3  25   3       15.25       11.55      9.55 o 
   4  25   3      192.73      218.81     22.40 o 
   5  25   3        8.79       17.92     12.77 o 
  -5  26   3        2.76       17.41     19.44 o 
  -4  26   3        3.46       -5.24     16.09 o 
  -3  26   3        0.39       -1.55     22.41 o 
  -2  26   3       82.71       85.55     22.83 o 
  -1  26   3        0.22       18.64     18.21 o 
   0  26   3       14.56       19.07     15.99 o 
   1  26   3       84.60      113.63     22.19 o 
   2  26   3      240.48      204.23     27.68 o 
   3  26   3      104.48      138.99     33.70 o 
   4  26   3       39.66       38.92     13.20 o 
   5  26   3        4.60       10.15     13.69 o 
  -4  27   3       22.26      -11.71     19.27 o 
  -3  27   3       10.57       30.27     21.91 o 
  -2  27   3       27.21       27.02     17.72 o 
  -1  27   3        0.03       22.11     17.63 o 
   0  27   3        9.94       31.67     16.78 o 
   1  27   3       70.77      100.48     21.75 o 
   2  27   3       65.64       72.59     21.17 o 
   3  27   3       58.28       67.32     27.70 o 
   4  27   3        7.80       19.98     12.77 o 
  -3  28   3        7.14      -22.60     15.07 o 
  -2  28   3        1.18       61.78     23.01 o 
  -1  28   3        0.64       18.82     17.83 o 
   0  28   3        3.78        4.53     17.25 o 
   1  28   3       41.92       51.07     19.43 o 
   2  28   3       12.87       15.41     15.51 o 
   3  28   3       15.38       70.60     27.79 o 
  -1  29   3       13.46       30.35     20.26 o 
   0  29   3        0.38       -9.15     15.32 o 
 -12   0   4        7.76       11.35     22.31 o 
 -10   0   4      445.82      472.68     53.78 o 
  -8   0   4       80.72      100.39     25.70 o 
  -6   0   4      816.17      797.17     48.01 o 
  -4   0   4     2008.94     2199.39     47.22 o 
  -2   0   4       14.70       22.67     13.94 o 
   0   0   4       96.10      122.70      8.79 o 
   2   0   4      903.60      907.72     37.45 o 
   4   0   4    29308.17    29170.36    415.71 o 
   6   0   4     1080.28     1135.20     58.16 o 
   8   0   4      136.49      139.83     32.07 o 
 -12   1   4        0.62        1.00     14.52 o 
 -11   1   4        0.39       -6.73     22.31 o 
 -10   1   4        5.52       -3.04     13.49 o 
  -9   1   4      124.73      104.29     20.59 o 
  -8   1   4      154.58      149.17     44.32 o 
  -7   1   4       63.11       65.71     15.08 o 
  -6   1   4      147.72      147.26     34.76 o 
  -5   1   4       29.53       37.52      5.16 o 
  -4   1   4      394.89      366.65     13.83 o 
  -3   1   4      108.03      129.75      8.69 o 
  -2   1   4     2046.59     2124.10     28.35 o 
  -1   1   4       70.07       61.80      4.51 o 
   0   1   4       32.54       25.74      4.80 o 
   1   1   4       26.81       25.33      3.48 o 
   2   1   4      315.03      259.31     15.30 o 
   3   1   4      457.17      509.88     32.17 o 
   4   1   4      152.80      189.64     17.60 o 
   5   1   4       28.78       39.78     13.37 o 
   6   1   4        8.89       15.35     12.78 o 
   7   1   4      711.76      766.35     37.94 o 
   8   1   4        0.17       29.45     16.13 o 
   9   1   4        9.62       23.37     17.33 o 
  10   1   4       46.09       81.47     35.46 o 
 -12   2   4       21.06       23.47     33.76 o 
 -11   2   4        0.03      -10.92     11.57 o 
 -10   2   4      521.35      591.26     40.53 o 
  -9   2   4     1277.44     1321.69     55.48 o 
  -8   2   4       13.55       22.58     12.23 o 
  -7   2   4      246.29      229.81     23.37 o 
  -6   2   4        0.14       -5.72      7.37 o 
  -5   2   4      348.89      363.93     22.41 o 
  -4   2   4     3717.05     3970.76     36.60 o 
  -3   2   4     3295.30     3165.27     38.88 o 
  -2   2   4      482.67      474.19      8.95 o 
  -1   2   4        7.68        5.18      3.12 o 
   0   2   4        6.02        5.99      3.09 o 
   1   2   4       49.20       56.28      4.56 o 
   2   2   4      390.38      419.06     10.61 o 
   3   2   4        0.09        8.76      8.31 o 
   4   2   4    13066.32    13214.46    251.18 o 
   5   2   4     1036.12     1087.64     37.65 o 
   6   2   4       33.15       38.44     14.99 o 
   7   2   4       14.23       18.56     33.86 o 
   8   2   4        3.60       -4.85     14.30 o 
   9   2   4       11.45       21.91     27.09 o 
  10   2   4       95.74      161.55     39.04 o 
  11   2   4        2.31       -6.57     22.51 o 
 -12   3   4        5.92       23.06     17.47 o 
 -11   3   4       29.68       15.52     14.84 o 
 -10   3   4      220.46      233.22     29.82 o 
  -9   3   4       42.97       24.90     14.37 o 
  -8   3   4      527.00      521.48     32.50 o 
  -7   3   4        3.06        6.40     10.27 o 
  -6   3   4      904.95      990.54     71.21 o 
  -5   3   4        0.62        0.09      3.58 o 
  -4   3   4      559.70      627.73     12.26 o 
  -3   3   4     2700.26     2629.77     34.93 o 
  -2   3   4      639.93      677.09     13.20 o 
  -1   3   4       40.05       42.63      4.29 o 
   0   3   4      740.61      745.29     12.91 o 
   1   3   4      121.66      127.03      7.55 o 
   2   3   4     1195.00     1179.13     20.13 o 
   3   3   4       29.80       17.90     10.76 o 
   4   3   4     1673.77     1716.53     42.85 o 
   5   3   4      108.67      105.38     16.19 o 
   6   3   4       36.99       44.38     14.68 o 
   7   3   4     1424.85     1454.65     49.08 o 
   8   3   4       31.25       43.50     17.75 o 
   9   3   4       23.12       20.72     23.70 o 
  10   3   4       35.92       42.00     19.48 o 
  11   3   4      137.06      145.55     29.01 o 
 -12   4   4       15.66       24.88     18.57 o 
 -11   4   4       26.95       48.37     18.23 o 
 -10   4   4      259.57      230.61     29.81 o 
  -9   4   4       98.42      101.30     27.89 o 
  -8   4   4      191.58      203.94     25.21 o 
  -7   4   4      442.26      468.04     73.50 o 
  -6   4   4      144.57      101.78     16.64 o 
  -5   4   4      141.77      122.92      8.18 o 
  -4   4   4      670.21      591.11     12.60 o 
  -3   4   4      236.32      241.14     11.30 o 
  -2   4   4      778.10      760.78     16.72 o 
  -1   4   4      389.19      373.97      9.56 o 
   0   4   4      252.59      238.70      8.05 o 
   1   4   4        0.69        2.15      3.05 o 
   2   4   4      579.05      587.02     11.23 o 
   3   4   4     2204.49     2341.55     24.62 o 
   4   4   4     1437.21     1509.96     24.39 o 
   5   4   4        1.02       -7.23     17.33 o 
   6   4   4      321.30      362.83     36.65 o 
   7   4   4       98.43       97.12     21.34 o 
   8   4   4        6.44       28.02     15.59 o 
   9   4   4       57.25       55.29     20.59 o 
  10   4   4       68.30       74.99     22.26 o 
  11   4   4       29.87        0.39     17.86 o 
 -12   5   4       31.08       22.91     17.32 o 
 -11   5   4       90.20      106.78     25.40 o 
 -10   5   4       49.01       26.48     14.42 o 
  -9   5   4      153.85      145.30     36.65 o 
  -8   5   4      415.70      410.65     32.83 o 
  -7   5   4      169.83      144.98     21.30 o 
  -6   5   4     2142.06     2235.77     45.27 o 
  -5   5   4        2.54        2.21      5.69 o 
  -4   5   4     2299.61     2346.37     32.70 o 
  -3   5   4      215.85      219.00     10.98 o 
  -2   5   4        7.88       11.53      3.32 o 
  -1   5   4      331.40      351.76      9.96 o 
   0   5   4     3322.19     3276.01     31.57 o 
   1   5   4       17.69       16.03      3.88 o 
   2   5   4     3449.90     3369.07     44.37 o 
   3   5   4        3.59       16.72      4.27 o 
   4   5   4       10.69       16.60      4.84 o 
   5   5   4      244.90      274.32     17.99 o 
   6   5   4      154.21      128.11     15.60 o 
   7   5   4      911.14      911.05     32.73 o 
   8   5   4       43.07       38.81     18.13 o 
   9   5   4       40.86       32.49     36.85 o 
  10   5   4       99.61      152.29     51.49 o 
  11   5   4        3.52       39.54     22.11 o 
 -12   6   4        0.04      -12.63     20.52 o 
 -11   6   4      100.62       59.89     19.47 o 
 -10   6   4       61.82       92.69     20.63 o 
  -9   6   4        9.29       11.35     11.83 o 
  -8   6   4     1812.61     1755.82     65.04 o 
  -7   6   4      150.94      146.98     22.11 o 
  -6   6   4      140.34      138.72     13.96 o 
  -5   6   4      199.13      229.51     11.03 o 
  -4   6   4      381.70      363.55     10.99 o 
  -3   6   4        0.27       -1.37      4.11 o 
  -2   6   4     3365.68     3155.88     56.18 o 
  -1   6   4     2340.08     2288.85     25.89 o 
   0   6   4       31.02       27.42      4.44 o 
   1   6   4       47.85       51.17      5.34 o 
   2   6   4       98.95       93.95      6.35 o 
   3   6   4      628.17      599.30     13.01 o 
   4   6   4       17.11       11.74      4.92 o 
   5   6   4        8.32        0.53      8.05 o 
   6   6   4        0.60       -1.74      8.70 o 
   7   6   4        3.45        8.20     12.04 o 
   8   6   4        0.70       17.67     28.29 o 
   9   6   4       16.36       -5.00     15.54 o 
  10   6   4       83.12       95.41     24.57 o 
  11   6   4        4.33      -15.38     17.35 o 
 -11   7   4       63.66       40.15     18.17 o 
 -10   7   4       73.13       35.94     16.54 o 
  -9   7   4       14.16       15.16     13.44 o 
  -8   7   4       42.02       34.60     14.52 o 
  -7   7   4      117.07      117.80     27.49 o 
  -6   7   4      156.01      144.86     13.97 o 
  -5   7   4      411.03      404.03     13.99 o 
  -4   7   4      392.68      399.86     11.81 o 
  -3   7   4      367.13      371.72     13.60 o 
  -2   7   4      255.16      260.95     11.31 o 
  -1   7   4       96.05       96.24      6.38 o 
   0   7   4       19.53       30.51      4.77 o 
   1   7   4      765.48      737.48     26.01 o 
   2   7   4     1562.81     1592.31     21.59 o 
   3   7   4     1522.47     1519.33     21.96 o 
   4   7   4       61.81       66.06     10.13 o 
   5   7   4      602.46      633.65     23.67 o 
   6   7   4      401.06      407.87     31.47 o 
   7   7   4      545.82      543.48     37.15 o 
   8   7   4      112.32      170.67     25.98 o 
   9   7   4       38.36       64.16     21.19 o 
  10   7   4       78.97      104.66     25.21 o 
  11   7   4        8.94        3.27     19.10 o 
 -11   8   4        0.12       18.82     15.78 o 
 -10   8   4       33.23       41.46     17.74 o 
  -9   8   4       20.20       14.59     12.86 o 
  -8   8   4      154.34      148.33     23.22 o 
  -7   8   4      318.42      299.39     28.72 o 
  -6   8   4      242.72      279.75     26.17 o 
  -5   8   4     1325.14     1376.84     25.40 o 
  -4   8   4      224.04      238.93     12.10 o 
  -3   8   4      713.59      665.01     19.82 o 
  -2   8   4     2341.06     2284.01     37.40 o 
  -1   8   4      794.85      873.46     16.27 o 
   0   8   4      247.39      289.23     15.74 o 
   1   8   4      707.63      678.27     14.55 o 
   2   8   4     5475.20     5417.30     76.28 o 
   3   8   4      988.45     1042.64     20.13 o 
   4   8   4        0.22        5.93      5.01 o 
   5   8   4      564.83      589.67     22.45 o 
   6   8   4      307.30      308.54     29.28 o 
   7   8   4       12.05       17.44     14.65 o 
   8   8   4       43.92       30.94     16.91 o 
   9   8   4       64.41       98.79     31.47 o 
  10   8   4       46.16       39.22     21.01 o 
 -11   9   4        0.34       10.48     15.14 o 
 -10   9   4        5.04        1.07     13.22 o 
  -9   9   4        9.51        6.00     11.92 o 
  -8   9   4      387.65      384.71     33.31 o 
  -7   9   4       75.03       77.77     17.30 o 
  -6   9   4      573.98      591.24     33.43 o 
  -5   9   4     2597.32     2529.57     50.28 o 
  -4   9   4       69.09       79.84      7.47 o 
  -3   9   4       33.13       37.38      8.72 o 
  -2   9   4      295.51      322.64     12.69 o 
  -1   9   4     1760.09     1807.60     24.77 o 
   0   9   4     1123.05     1181.87     19.63 o 
   1   9   4     2394.54     2320.95     28.36 o 
   2   9   4      155.22      175.59      8.93 o 
   3   9   4       29.28       28.20      5.56 o 
   4   9   4        9.81       10.25      5.73 o 
   5   9   4       98.36      102.59     18.28 o 
   6   9   4      212.41      196.48     24.93 o 
   7   9   4      327.60      312.53     31.53 o 
   8   9   4        0.27       -4.30     13.97 o 
   9   9   4       55.20      113.29     32.87 o 
  10   9   4       20.94        9.79     17.40 o 
 -11  10   4        0.29        2.69     16.43 o 
 -10  10   4       25.10       42.83     17.24 o 
  -9  10   4       98.67       95.68     20.48 o 
  -8  10   4       96.75      122.71     22.18 o 
  -7  10   4       37.44       65.56     17.37 o 
  -6  10   4       67.84       57.81     42.43 o 
  -5  10   4        2.72        8.09      9.17 o 
  -4  10   4      240.64      243.65     11.92 o 
  -3  10   4      163.04      163.12     14.18 o 
  -2  10   4      170.35      145.24      9.85 o 
  -1  10   4      330.38      348.42     11.52 o 
   0  10   4      278.03      276.78     10.56 o 
   1  10   4       21.40       24.56      5.60 o 
   2  10   4      379.78      413.76     12.67 o 
   3  10   4        0.32        5.57      4.81 o 
   4  10   4      252.19      257.25     13.97 o 
   5  10   4      161.00      130.13     20.11 o 
   6  10   4     1101.23     1153.15     69.52 o 
   7  10   4        6.24       18.23     14.41 o 
   8  10   4       45.29       34.69     16.90 o 
   9  10   4        0.09       -1.98     15.73 o 
  10  10   4        3.04       17.45     18.80 o 
 -11  11   4        7.97       -0.29     24.10 o 
 -10  11   4        0.26        1.39     13.34 o 
  -9  11   4      260.28      288.75     54.68 o 
  -8  11   4      157.73      175.12     42.23 o 
  -7  11   4      499.84      450.42     34.44 o 
  -6  11   4      305.90      326.85     29.07 o 
  -5  11   4      157.50      195.61     14.47 o 
  -4  11   4       64.08      109.47     17.63 o 
  -3  11   4        0.99        6.00      6.07 o 
  -2  11   4     2473.81     2391.60     34.93 o 
  -1  11   4       48.34       54.67      6.43 o 
   0  11   4     1323.25     1315.78     21.99 o 
   1  11   4      203.50      218.45     10.22 o 
   2  11   4     1026.03     1073.47     20.04 o 
   3  11   4     1141.53     1072.56     20.24 o 
   4  11   4        1.22        2.04      6.64 o 
   5  11   4       70.25       34.58     20.32 o 
   6  11   4       30.83       44.90     15.47 o 
   7  11   4       56.36       46.80     18.66 o 
   8  11   4       48.43       18.34     17.72 o 
   9  11   4       17.22       -5.86     17.84 o 
  10  11   4        6.29      -18.08     33.96 o 
 -11  12   4       15.84        9.46     21.31 o 
 -10  12   4       19.03        9.22     14.26 o 
  -9  12   4       21.52        5.54     14.45 o 
  -8  12   4      117.27      112.57     21.55 o 
  -7  12   4      446.31      463.55     36.12 o 
  -6  12   4     1782.34     1710.40    100.99 o 
  -5  12   4      219.88      214.68     26.44 o 
  -4  12   4        0.09       -8.52     10.29 o 
  -3  12   4     1019.37     1091.96     26.81 o 
  -2  12   4        7.34        6.71      6.61 o 
  -1  12   4     1156.08     1216.38     21.62 o 
   0  12   4      137.08      147.47      9.36 o 
   1  12   4      364.82      353.88     12.79 o 
   2  12   4     1071.85     1136.84     21.21 o 
   3  12   4       47.70       53.96      9.19 o 
   4  12   4      140.10      166.02     17.83 o 
   5  12   4       27.92       22.76     26.69 o 
   6  12   4        0.74       -8.66     20.12 o 
   7  12   4       41.72       46.09     17.63 o 
   8  12   4       28.85       15.63     17.22 o 
   9  12   4       24.76       17.52     18.14 o 
  10  12   4        1.94       27.56     23.01 o 
 -11  13   4       26.78       31.11     33.66 o 
 -10  13   4        6.79       27.79     24.90 o 
  -9  13   4       39.56       35.53     25.90 o 
  -8  13   4        3.36       18.10     19.62 o 
  -7  13   4       68.06       76.47     31.07 o 
  -6  13   4      109.31      112.32     21.54 o 
  -5  13   4      370.26      404.75     20.23 o 
  -4  13   4      426.37      375.79     55.48 o 
  -3  13   4      596.42      588.65     31.38 o 
  -2  13   4       93.04      104.67     11.95 o 
  -1  13   4       90.93       90.38      8.36 o 
   0  13   4      924.31      975.49     20.14 o 
   1  13   4      558.78      577.77     18.93 o 
   2  13   4       46.96       47.45      7.62 o 
   3  13   4      492.35      492.55     19.64 o 
   4  13   4      464.95      392.24     18.11 o 
   5  13   4        2.42        6.15     12.05 o 
   6  13   4       74.31       60.77     18.48 o 
   7  13   4       31.42        7.39     13.93 o 
   8  13   4      129.71      158.87     27.21 o 
   9  13   4        4.04      -39.42     28.98 o 
  10  13   4       30.38       34.95     22.00 o 
 -10  14   4      173.08      134.29     33.56 o 
  -9  14   4       38.33       70.42     21.54 o 
  -8  14   4        0.97       11.33     14.62 o 
  -7  14   4       11.82        1.40     11.86 o 
  -6  14   4     1207.25     1214.14     51.34 o 
  -5  14   4      480.00      454.18     40.95 o 
  -4  14   4       53.51       49.30     15.40 o 
  -3  14   4      208.34      219.40     23.25 o 
  -2  14   4      378.82      391.62     19.86 o 
  -1  14   4       10.52       14.77      7.63 o 
   0  14   4      426.62      394.11     17.74 o 
   1  14   4      283.22      299.07     12.92 o 
   2  14   4      222.17      230.35     14.46 o 
   3  14   4      198.61      219.53     21.30 o 
   4  14   4       24.02       13.12      8.35 o 
   5  14   4       70.31       92.09     17.64 o 
   6  14   4       51.46       36.84     16.10 o 
   7  14   4      239.37      211.11     43.62 o 
   8  14   4       85.13       95.69     26.29 o 
   9  14   4        0.85       23.00     20.53 o 
 -10  15   4        0.53       21.92     15.89 o 
  -9  15   4        4.90       13.43     15.36 o 
  -8  15   4       13.16       26.04     16.78 o 
  -7  15   4       43.14       60.94     19.26 o 
  -6  15   4      539.90      603.31     49.10 o 
  -5  15   4      178.35      190.48     24.87 o 
  -4  15   4       61.22       60.99     18.04 o 
  -3  15   4       17.31       16.08     15.64 o 
  -2  15   4       25.41       37.34     14.60 o 
  -1  15   4      238.59      228.61     13.50 o 
   0  15   4       93.98       92.76     11.10 o 
   1  15   4        3.72        7.32      6.18 o 
   2  15   4       14.30       31.18      8.79 o 
   3  15   4        2.25        1.09      6.39 o 
   4  15   4     1309.16     1226.89     30.20 o 
   5  15   4       12.96       13.60     18.92 o 
   6  15   4       89.70       80.99     29.28 o 
   7  15   4        0.85      -12.77     32.37 o 
   8  15   4       65.40       54.39     28.58 o 
   9  15   4        4.43       -3.48     19.12 o 
 -10  16   4        5.26       17.39     18.77 o 
  -9  16   4        5.47        3.56     14.39 o 
  -8  16   4        0.60       19.49     16.28 o 
  -7  16   4       41.36       36.13     17.97 o 
  -6  16   4      221.72      169.35     25.83 o 
  -5  16   4       18.30        9.86     14.35 o 
  -4  16   4      517.52      525.71     34.61 o 
  -3  16   4      146.71      132.65     39.74 o 
  -2  16   4      135.44      149.16     21.30 o 
  -1  16   4       61.06       51.93      8.97 o 
   0  16   4      157.82      134.46     12.31 o 
   1  16   4       56.33       58.30     10.15 o 
   2  16   4      837.24      822.09     25.37 o 
   3  16   4      350.00      367.29     18.45 o 
   4  16   4      231.33      248.97     21.53 o 
   5  16   4       59.92       71.19     29.38 o 
   6  16   4        0.02        0.74     13.19 o 
   7  16   4        2.78       -2.71     14.39 o 
   8  16   4       75.27       91.91     23.01 o 
   9  16   4        0.29        8.23     17.02 o 
  -9  17   4        0.29      -11.75     18.33 o 
  -8  17   4      179.46      217.64     49.10 o 
  -7  17   4       51.30       37.96     17.94 o 
  -6  17   4       42.49       36.09     32.77 o 
  -5  17   4      141.38       95.10     20.91 o 
  -4  17   4      232.89      281.58     28.82 o 
  -3  17   4       47.18       52.22     16.83 o 
  -2  17   4       48.63       59.22     17.83 o 
  -1  17   4      105.64      116.26     20.24 o 
   0  17   4      252.17      277.16     23.83 o 
   1  17   4        2.15        9.56      7.49 o 
   2  17   4        0.78       13.50      8.03 o 
   3  17   4       12.65       12.64      8.12 o 
   4  17   4      249.60      261.50     17.31 o 
   5  17   4       27.54       36.55     14.52 o 
   6  17   4       45.54       38.81     17.47 o 
   7  17   4       26.15       18.70     14.60 o 
   8  17   4       51.14       40.22     26.59 o 
   9  17   4       18.74       30.31     20.75 o 
  -9  18   4       11.07       -8.18     20.32 o 
  -8  18   4        0.00       40.91     17.70 o 
  -7  18   4        9.49       17.53     24.00 o 
  -6  18   4       89.64       36.35     37.95 o 
  -5  18   4      207.39      183.22     26.40 o 
  -4  18   4       10.87        5.08     22.71 o 
  -3  18   4      176.81      178.40     24.53 o 
  -2  18   4        0.00      -10.80     17.53 o 
  -1  18   4      383.73      389.73     29.89 o 
   0  18   4       66.45       31.25     12.40 o 
   1  18   4       17.91       24.27     12.71 o 
   2  18   4     1684.78     1634.05     34.98 o 
   3  18   4       76.37       87.70     12.02 o 
   4  18   4       74.09       56.21     10.76 o 
   5  18   4      465.68      494.94     38.84 o 
   6  18   4       16.08       35.90     15.76 o 
   7  18   4        6.22        1.78     17.23 o 
   8  18   4       65.03       77.64     22.71 o 
  -9  19   4       34.10       15.79     17.81 o 
  -8  19   4      139.20       97.84     51.29 o 
  -7  19   4        2.93       13.48     21.01 o 
  -6  19   4      175.79      234.52     46.51 o 
  -5  19   4      600.64      599.20     49.80 o 
  -4  19   4        0.56       -3.34     13.44 o 
  -3  19   4       63.21      111.03     21.78 o 
  -2  19   4        0.01       -1.98     12.95 o 
  -1  19   4      474.58      467.50     32.50 o 
   0  19   4      207.21      150.37     16.21 o 
   1  19   4     1286.45     1228.92     42.78 o 
   2  19   4        9.18       22.09     10.29 o 
   3  19   4        6.02       -7.95     10.75 o 
   4  19   4       35.96       46.65     10.41 o 
   5  19   4      184.74      192.74     25.35 o 
   6  19   4        5.32       12.93     19.62 o 
   7  19   4       22.88        3.47     15.26 o 
   8  19   4        6.21       -1.18     15.40 o 
  -8  20   4        0.25       -0.41     16.94 o 
  -7  20   4        5.16      -11.21     42.03 o 
  -6  20   4       44.85       57.65     21.51 o 
  -5  20   4        0.25       -0.73     16.33 o 
  -4  20   4        1.99       -5.18     14.41 o 
  -3  20   4        2.13       21.80     15.74 o 
  -2  20   4       31.66       21.71     15.91 o 
  -1  20   4      271.47      256.05     59.66 o 
   0  20   4        2.78       11.11      9.99 o 
   1  20   4      132.39      152.40     21.64 o 
   2  20   4        7.23        6.89     14.00 o 
   3  20   4       12.86       17.02      8.54 o 
   4  20   4        2.35        2.74     15.12 o 
   5  20   4       42.32       53.55     16.93 o 
   6  20   4        9.01       12.70     37.15 o 
   7  20   4       86.86       95.83     31.37 o 
   8  20   4       70.14       42.16     19.98 o 
  -8  21   4       11.36       -1.01     18.50 o 
  -7  21   4       30.54       38.46     20.96 o 
  -6  21   4      350.64      360.08     37.92 o 
  -5  21   4       56.21       39.96     18.20 o 
  -4  21   4       57.23       61.59     18.83 o 
  -3  21   4       15.01       35.04     17.00 o 
  -2  21   4        3.69       -0.40     13.87 o 
  -1  21   4       23.63       19.06     19.82 o 
   0  21   4       49.10       54.74     17.47 o 
   1  21   4        4.20        1.59     10.84 o 
   2  21   4      191.87      207.92     16.63 o 
   3  21   4       57.52       66.84     12.13 o 
   4  21   4        0.26       -7.31      7.32 o 
   5  21   4       66.72       60.37     17.72 o 
   6  21   4       11.91       41.79     17.06 o 
   7  21   4        0.01        2.43     16.60 o 
  -8  22   4       81.94      105.90     28.98 o 
  -7  22   4       65.21       85.91     25.36 o 
  -6  22   4       42.58       20.07     18.35 o 
  -5  22   4       88.06       82.28     22.57 o 
  -4  22   4       52.20       85.14     23.40 o 
  -3  22   4       98.63      165.25     26.86 o 
  -2  22   4       23.59       15.03     16.19 o 
  -1  22   4      173.95      175.23     32.17 o 
   0  22   4      900.02      867.19     91.33 o 
   1  22   4        1.69       -8.26      8.40 o 
   2  22   4      716.20      695.53     29.25 o 
   3  22   4        4.46       17.09     13.43 o 
   4  22   4      114.28      136.11     18.63 o 
   5  22   4       63.41       37.11     27.19 o 
   6  22   4      178.86      193.24     52.59 o 
   7  22   4        5.78       -7.79     16.09 o 
  -7  23   4       50.09       53.09     22.62 o 
  -6  23   4       36.81       47.93     27.79 o 
  -5  23   4        4.81        9.13     15.73 o 
  -4  23   4       31.07       91.73     22.85 o 
  -3  23   4        2.77       10.54     15.87 o 
  -2  23   4      117.76      118.31     35.46 o 
  -1  23   4      216.17      180.54     26.65 o 
   0  23   4     1195.31     1131.26     98.90 o 
   1  23   4       14.84       20.32     11.24 o 
   2  23   4      249.29      251.07     23.08 o 
   3  23   4       22.20       14.72     15.68 o 
   4  23   4      106.98      144.01     18.35 o 
   5  23   4       41.69       32.30     18.27 o 
   6  23   4       58.12       44.21     31.17 o 
  -6  24   4       11.81       18.31     18.90 o 
  -5  24   4        3.92       19.02     19.73 o 
  -4  24   4        0.24       -3.94     14.54 o 
  -3  24   4       10.68       42.14     20.50 o 
  -2  24   4       18.24       11.01     32.57 o 
  -1  24   4        3.64       20.86     15.32 o 
   0  24   4        0.45       26.04     16.11 o 
   1  24   4      134.09      131.14     29.78 o 
   2  24   4        1.37       -5.31     10.60 o 
   3  24   4       17.07       19.10     16.39 o 
   4  24   4       13.68       49.77     12.97 o 
   5  24   4        2.56       10.98     15.37 o 
   6  24   4        0.09       -9.35     17.03 o 
  -6  25   4        3.14       41.71     22.07 o 
  -5  25   4       42.48       35.37     19.40 o 
  -4  25   4       64.15       25.15     66.53 o 
  -3  25   4       80.90       82.96     25.20 o 
  -2  25   4       40.14       55.27     20.89 o 
  -1  25   4       45.88       72.48     21.61 o 
   0  25   4       43.73       28.03     17.18 o 
   1  25   4       71.82      101.71     23.60 o 
   2  25   4       17.29       29.15     12.00 o 
   3  25   4        5.01       14.11     10.20 o 
   4  25   4       22.83       -0.38     11.87 o 
   5  25   4        2.54        7.76     15.79 o 
  -5  26   4       10.57       46.38     22.91 o 
  -4  26   4      111.16      113.11     27.28 o 
  -3  26   4        8.29       21.19     18.63 o 
  -2  26   4       63.79       72.93     21.18 o 
  -1  26   4        7.64       23.65     17.72 o 
   0  26   4        0.20       29.06     16.81 o 
   1  26   4       52.53       75.74     20.25 o 
   2  26   4       17.83       36.96     17.07 o 
   3  26   4       44.31       44.71     13.15 o 
   4  26   4        1.43      -15.10     10.96 o 
  -4  27   4      120.32      174.60     60.45 o 
  -3  27   4        0.77       22.10     19.91 o 
  -2  27   4        6.90       55.00     19.86 o 
  -1  27   4        0.23       -2.69     16.27 o 
   0  27   4        1.43       18.34     18.43 o 
   1  27   4       65.68      115.03     24.00 o 
   2  27   4        0.54        8.22     16.68 o 
   3  27   4        8.82       23.31     11.89 o 
  -2  28   4      310.77      422.66     40.60 o 
  -1  28   4        8.05        0.72     29.28 o 
   0  28   4       58.28       88.82     28.78 o 
   1  28   4        6.71       37.16     21.01 o 
 -11   0   5       15.66       -3.19     24.70 o 
  -9   0   5      128.47      109.56     29.68 o 
  -7   0   5      199.49      204.97     33.07 o 
  -5   0   5       29.98       25.36      9.44 o 
  -3   0   5     1070.21     1056.40     31.41 o 
  -1   0   5     4145.60     3914.95     58.87 o 
   1   0   5     3983.88     3955.15     86.85 o 
   3   0   5        1.44        1.59     13.15 o 
   5   0   5     1305.18     1249.93     57.97 o 
   7   0   5      602.98      617.50     49.60 o 
   9   0   5       77.15       97.60     31.67 o 
 -12   1   5        0.73      -18.52     23.50 o 
 -11   1   5       87.45      126.30     33.27 o 
 -10   1   5       10.37       -0.41     14.36 o 
  -9   1   5      221.28      245.32     30.58 o 
  -8   1   5       63.13       63.49     16.37 o 
  -7   1   5       83.67       82.93     17.23 o 
  -6   1   5       38.43       30.15      7.77 o 
  -5   1   5      155.18      148.53     11.64 o 
  -4   1   5       19.17       15.00      5.64 o 
  -3   1   5     1711.19     1716.29     28.86 o 
  -2   1   5     6133.69     6436.94     64.07 o 
  -1   1   5      713.07      675.18     12.95 o 
   0   1   5       22.80       32.98      4.97 o 
   1   1   5     2010.88     2047.01     37.12 o 
   2   1   5      508.66      534.60     24.00 o 
   3   1   5     1550.67     1610.98     40.48 o 
   4   1   5       71.46       80.62     14.63 o 
   5   1   5      279.33      268.30     22.81 o 
   6   1   5     1601.85     1478.48     62.85 o 
   7   1   5      251.35      270.16     30.08 o 
   8   1   5       84.61       95.87     21.55 o 
   9   1   5       16.85      -11.55     16.75 o 
  10   1   5       14.84       -5.98     27.89 o 
 -12   2   5      139.63      133.33     29.68 o 
 -11   2   5       43.23       32.67     22.31 o 
 -10   2   5      133.43      188.26     28.02 o 
  -9   2   5      181.47      213.56     27.18 o 
  -8   2   5      109.58      105.56     23.90 o 
  -7   2   5       10.61       -0.32      9.89 o 
  -6   2   5     2813.57     2862.34     45.87 o 
  -5   2   5       57.70       68.93      9.78 o 
  -4   2   5      581.88      551.04     17.42 o 
  -3   2   5      218.92      260.58     11.98 o 
  -2   2   5     1936.98     1978.98     22.43 o 
  -1   2   5       73.57       87.46      5.99 o 
   0   2   5     1019.37      913.55     16.97 o 
   1   2   5      209.02      200.92      7.93 o 
   2   2   5     2665.55     2569.82     33.23 o 
   3   2   5     1049.98     1107.79     33.45 o 
   4   2   5     1516.38     1425.20     40.78 o 
   5   2   5      200.73      216.04     21.13 o 
   6   2   5      247.62      286.75     24.92 o 
   7   2   5      474.48      500.84     32.08 o 
   8   2   5      310.23      312.97     29.86 o 
   9   2   5       56.76       37.05     29.48 o 
  10   2   5       92.45       64.74     35.06 o 
  11   2   5       70.87       62.35     33.66 o 
 -12   3   5        1.90       16.97     17.88 o 
 -11   3   5        0.51       23.00     16.76 o 
 -10   3   5      768.07      710.85     45.52 o 
  -9   3   5       75.07       72.92     18.08 o 
  -8   3   5      293.13      326.25     29.65 o 
  -7   3   5        5.14        7.95     10.67 o 
  -6   3   5        8.36       13.24      7.94 o 
  -5   3   5       53.86       48.17      8.01 o 
  -4   3   5       82.76      105.75      9.71 o 
  -3   3   5      103.31      120.90     10.18 o 
  -2   3   5      129.78      112.18      6.13 o 
  -1   3   5     6733.26     6583.66     59.04 o 
   0   3   5     3543.06     3541.15     34.22 o 
   1   3   5       36.22       36.31      4.52 o 
   2   3   5     1299.29     1255.60     31.01 o 
   3   3   5      445.30      438.56     22.49 o 
   4   3   5       19.18       24.99     11.55 o 
   5   3   5      332.68      360.40     24.82 o 
   6   3   5        2.67       -3.54     13.53 o 
   7   3   5      163.74      164.09     28.98 o 
   8   3   5      223.08      178.15     25.43 o 
   9   3   5       73.95       27.41     18.76 o 
  10   3   5        6.84       -4.31     17.03 o 
 -12   4   5        0.04      -10.62     20.82 o 
 -11   4   5        3.62       23.92     22.31 o 
 -10   4   5      324.90      333.47     38.84 o 
  -9   4   5       39.05       17.54     13.27 o 
  -8   4   5       20.48       10.09     15.14 o 
  -7   4   5      140.80      167.23     22.11 o 
  -6   4   5       10.13       14.23      8.04 o 
  -5   4   5      306.74      324.95     15.70 o 
  -4   4   5        0.38       -5.44      5.43 o 
  -3   4   5        3.24        5.36      4.97 o 
  -2   4   5      516.80      573.29     17.11 o 
  -1   4   5     1409.25     1381.91     19.99 o 
   0   4   5     1567.70     1459.68     20.49 o 
   1   4   5      296.82      302.85      9.67 o 
   2   4   5      417.58      426.02     13.19 o 
   3   4   5      157.43      181.45     27.70 o 
   4   4   5      181.44      177.69     14.91 o 
   5   4   5       15.40       35.06     10.47 o 
   6   4   5      460.21      442.53     24.13 o 
   7   4   5      188.16      180.61     19.16 o 
   8   4   5       77.82      104.14     22.60 o 
   9   4   5        1.19        4.77     15.18 o 
  10   4   5       36.18       64.64     23.71 o 
 -11   5   5       15.08       14.26     15.34 o 
 -10   5   5      250.20      256.44     56.77 o 
  -9   5   5       92.63      105.94     21.14 o 
  -8   5   5       24.94       34.73     14.15 o 
  -7   5   5      554.02      616.73     47.51 o 
  -6   5   5       74.49       87.37     13.49 o 
  -5   5   5        0.49        4.92      5.92 o 
  -4   5   5       10.34       19.30      5.99 o 
  -3   5   5     1210.26     1232.77     25.70 o 
  -2   5   5     7870.99     7841.41     61.29 o 
  -1   5   5     2476.72     2502.47     30.40 o 
   0   5   5      574.75      561.33     12.95 o 
   1   5   5      136.02      145.99      7.63 o 
   2   5   5      364.02      374.83     15.09 o 
   3   5   5      772.89      879.74     25.06 o 
   4   5   5      385.40      431.30     20.50 o 
   5   5   5      522.21      515.15     23.60 o 
   6   5   5     1125.60     1158.54     35.30 o 
   7   5   5      429.22      442.03     35.06 o 
   8   5   5       22.88        8.61     15.53 o 
   9   5   5       69.22       61.62     20.27 o 
  10   5   5       10.40       -6.39     16.53 o 
 -11   6   5       47.23       41.48     22.61 o 
 -10   6   5       61.09       82.39     42.93 o 
  -9   6   5        5.33       11.99     13.19 o 
  -8   6   5      492.59      567.75     37.56 o 
  -7   6   5     1202.29     1159.98     48.71 o 
  -6   6   5      252.77      256.11     18.46 o 
  -5   6   5      465.12      484.53     18.34 o 
  -4   6   5     1069.06     1075.52     27.71 o 
  -3   6   5     1404.81     1374.07     35.48 o 
  -2   6   5        1.71       20.03      4.45 o 
  -1   6   5       95.48      110.11      7.11 o 
   0   6   5      904.98      867.43     16.31 o 
   1   6   5     1879.58     1790.65     23.74 o 
   2   6   5      443.74      463.06     17.44 o 
   3   6   5      943.43      935.30     26.31 o 
   4   6   5      165.79      166.99     14.37 o 
   5   6   5       38.40       31.95     10.25 o 
   6   6   5       86.02       90.37     33.04 o 
   7   6   5      255.87      269.24     30.49 o 
   8   6   5        9.83        0.35     26.49 o 
   9   6   5      164.10      185.01     29.66 o 
  10   6   5       33.08       43.10     21.82 o 
 -11   7   5        4.24      -17.01     13.27 o 
 -10   7   5       41.35       44.73     17.49 o 
  -9   7   5        9.81       29.13     15.24 o 
  -8   7   5       32.19       34.79     14.41 o 
  -7   7   5      242.96      243.53     27.41 o 
  -6   7   5      175.98      153.86     15.16 o 
  -5   7   5       75.38       72.16      9.55 o 
  -4   7   5       98.05       96.58      9.84 o 
  -3   7   5      217.58      210.85     14.66 o 
  -2   7   5     1242.24     1223.44     19.89 o 
  -1   7   5      634.81      651.30     14.40 o 
   0   7   5       23.99       38.42      5.54 o 
   1   7   5      139.83      158.15      8.42 o 
   2   7   5      655.77      670.77     14.74 o 
   3   7   5     1236.92     1215.54     35.51 o 
   4   7   5      420.24      418.27     26.77 o 
   5   7   5       18.18       18.27      9.53 o 
   6   7   5      462.72      517.79     36.02 o 
   7   7   5      103.79       83.27     20.00 o 
   8   7   5      304.20      306.33     73.90 o 
   9   7   5        7.38       21.39     19.02 o 
  10   7   5      100.12       85.04     33.36 o 
 -11   8   5        0.05       11.53     14.77 o 
 -10   8   5        0.50       26.09     16.06 o 
  -9   8   5        0.66       -7.87     11.63 o 
  -8   8   5      346.63      360.78     44.12 o 
  -7   8   5       53.58       35.85     14.15 o 
  -6   8   5       36.46       56.02     15.57 o 
  -5   8   5        0.08       -8.07      5.77 o 
  -4   8   5      131.76      143.70     11.32 o 
  -3   8   5       45.01       54.06      7.75 o 
  -2   8   5      547.95      541.42     13.88 o 
  -1   8   5     1132.61     1201.40     20.19 o 
   0   8   5     4056.36     4234.48     41.87 o 
   1   8   5       10.43       11.44      4.82 o 
   2   8   5      782.40      829.94     16.76 o 
   3   8   5        5.75       13.57      5.33 o 
   4   8   5      403.78      409.92     19.48 o 
   5   8   5      136.94      183.23     40.65 o 
   6   8   5      184.03      216.01     26.12 o 
   7   8   5       42.97       48.32     19.62 o 
   8   8   5       48.42       45.33     19.46 o 
   9   8   5       24.34       29.17     19.80 o 
  10   8   5        0.13       23.74     20.12 o 
 -11   9   5        0.28       11.33     16.11 o 
 -10   9   5       26.69       17.45     18.03 o 
  -9   9   5       21.58       16.55     15.37 o 
  -8   9   5      704.88      706.94     56.47 o 
  -7   9   5       10.57       -7.30     12.25 o 
  -6   9   5      225.44      234.02     25.84 o 
  -5   9   5        0.17       11.21      7.52 o 
  -4   9   5      476.10      417.08     16.59 o 
  -3   9   5      331.38      328.38     14.67 o 
  -2   9   5      264.49      239.77     10.12 o 
  -1   9   5      414.98      435.92     12.84 o 
   0   9   5     3160.02     3258.84     36.38 o 
   1   9   5        5.30       14.43      5.21 o 
   2   9   5      133.16      144.96      8.86 o 
   3   9   5       27.34       31.13      6.24 o 
   4   9   5       26.86       38.71     10.11 o 
   5   9   5       97.54       94.30     18.83 o 
   6   9   5      600.03      611.87     37.32 o 
   7   9   5       76.26       72.71     45.42 o 
   8   9   5       74.10       60.80     21.19 o 
   9   9   5       61.47       30.76     19.60 o 
  10   9   5       59.73       39.96     21.00 o 
 -11  10   5      157.23      195.35     52.29 o 
 -10  10   5        0.35        7.36     14.61 o 
  -9  10   5       17.57       14.06     21.91 o 
  -8  10   5      265.56      257.01     30.23 o 
  -7  10   5        1.62       -0.16     10.91 o 
  -6  10   5      181.90      207.59     25.86 o 
  -5  10   5      774.11      809.32     38.70 o 
  -4  10   5      414.84      406.29     17.02 o 
  -3  10   5     1269.15     1250.89     26.64 o 
  -2  10   5      603.58      633.69     15.56 o 
  -1  10   5      528.54      494.09     14.00 o 
   0  10   5      467.53      511.68     14.54 o 
   1  10   5     1525.69     1531.95     24.35 o 
   2  10   5      604.53      593.65     19.05 o 
   3  10   5     1088.03     1115.04     22.33 o 
   4  10   5      523.81      547.92     98.60 o 
   5  10   5      194.76      199.73     24.59 o 
   6  10   5       31.44       35.08     15.02 o 
   7  10   5      196.86      221.03     28.84 o 
   8  10   5       21.14       12.04     15.80 o 
   9  10   5       76.90       82.02     23.96 o 
  10  10   5       99.60      150.71     48.01 o 
 -11  11   5        7.68       17.69     17.96 o 
 -10  11   5       29.30       24.04     19.32 o 
  -9  11   5       41.09       51.42     31.17 o 
  -8  11   5      157.29      180.97     30.58 o 
  -7  11   5        1.49        4.68     11.92 o 
  -6  11   5        0.12      -10.33     16.93 o 
  -5  11   5      151.83      159.71     24.90 o 
  -4  11   5      360.10      338.16     29.78 o 
  -3  11   5      416.60      408.50     16.28 o 
  -2  11   5      426.83      406.82     13.35 o 
  -1  11   5     1820.72     1907.35     28.04 o 
   0  11   5     3355.49     3292.98     38.83 o 
   1  11   5      488.94      517.14     15.13 o 
   2  11   5       33.89       43.57      6.92 o 
   3  11   5      170.92      174.07     10.52 o 
   4  11   5        1.28       -0.74     21.41 o 
   5  11   5       14.16       33.09     14.45 o 
   6  11   5       12.34       17.65     17.03 o 
   7  11   5       16.39       -4.13     14.84 o 
   8  11   5       22.92       20.44     29.18 o 
   9  11   5      118.34      111.81     26.61 o 
  10  11   5        0.66      -21.17     19.48 o 
 -10  12   5       18.39        7.16     25.80 o 
  -9  12   5      193.77      194.97     30.38 o 
  -8  12   5        8.06       33.84     15.60 o 
  -7  12   5       77.72       73.29     19.03 o 
  -6  12   5       76.32       69.65     17.38 o 
  -5  12   5      536.24      527.80     35.31 o 
  -4  12   5      548.39      433.42     43.62 o 
  -3  12   5       42.95       56.43      8.86 o 
  -2  12   5       39.52       27.64      7.24 o 
  -1  12   5        6.72       12.53      5.40 o 
   0  12   5      337.21      388.32     13.65 o 
   1  12   5       13.65       12.79      6.08 o 
   2  12   5      459.51      455.88     17.82 o 
   3  12   5     1173.15     1182.37     26.65 o 
   4  12   5      131.58      184.71     22.43 o 
   5  12   5      390.92      369.01     34.66 o 
   6  12   5       19.88       18.35     13.55 o 
   7  12   5       64.43       67.08     20.39 o 
   8  12   5       15.63       16.58     17.39 o 
   9  12   5       56.69       74.65     23.73 o 
 -10  13   5        7.24        4.38     15.55 o 
  -9  13   5       21.34       18.03     15.64 o 
  -8  13   5      140.08      166.85     48.80 o 
  -7  13   5       65.48       54.77     17.38 o 
  -6  13   5      234.85      269.89     29.29 o 
  -5  13   5      667.55      643.25     52.19 o 
  -4  13   5     1493.11     1457.33     51.17 o 
  -3  13   5       34.27       36.01     16.73 o 
  -2  13   5      841.54      839.66     22.70 o 
  -1  13   5      703.47      690.31     17.70 o 
   0  13   5       53.78       41.39      7.29 o 
   1  13   5       76.19       73.38      8.48 o 
   2  13   5        5.86        2.74      5.96 o 
   3  13   5      402.21      445.47     18.53 o 
   4  13   5      280.95      308.59     27.30 o 
   5  13   5      160.59      174.28     33.96 o 
   6  13   5        0.91        2.41     11.37 o 
   7  13   5       76.42       53.11     18.43 o 
   8  13   5      244.22      202.56     45.52 o 
   9  13   5       15.59       14.19     19.77 o 
 -10  14   5        5.20       12.81     16.70 o 
  -9  14   5        2.87        4.68     14.26 o 
  -8  14   5      107.22      133.85     53.78 o 
  -7  14   5       27.77       54.76     22.61 o 
  -6  14   5       32.88       37.04     15.36 o 
  -5  14   5     2531.42     2499.61    147.40 o 
  -4  14   5     2486.79     2470.07     75.69 o 
  -3  14   5       14.19       23.13     13.26 o 
  -2  14   5      161.67      165.25     12.53 o 
  -1  14   5        9.85       14.75      7.25 o 
   0  14   5      262.58      267.57     12.92 o 
   1  14   5      474.61      480.02     15.98 o 
   2  14   5      596.88      607.75     29.36 o 
   3  14   5       20.70       29.97     10.17 o 
   4  14   5       20.31       25.10     12.88 o 
   5  14   5       30.40       50.74     16.76 o 
   6  14   5        0.16      -12.39     11.34 o 
   7  14   5        0.09        9.34     13.86 o 
   8  14   5       75.48       60.38     22.44 o 
   9  14   5        5.93        4.61     18.64 o 
 -10  15   5       36.34       47.56     22.31 o 
  -9  15   5        0.80      -15.80     29.28 o 
  -8  15   5        1.21       -1.36     13.38 o 
  -7  15   5       68.72      108.46     23.03 o 
  -6  15   5      144.97      125.40     22.81 o 
  -5  15   5        2.62       -3.74     11.96 o 
  -4  15   5     1739.08     1718.14     90.53 o 
  -3  15   5      182.13      215.09     24.73 o 
  -2  15   5       43.29       21.76     16.93 o 
  -1  15   5       84.34       84.47      8.89 o 
   0  15   5        0.18        1.86      5.48 o 
   1  15   5       30.97       34.57     11.86 o 
   2  15   5      659.00      651.39     22.42 o 
   3  15   5      777.80      802.32     24.48 o 
   4  15   5        9.26       -1.99      9.15 o 
   5  15   5       48.93       34.72     34.86 o 
   6  15   5       35.93       20.77     14.77 o 
   7  15   5       81.84       84.45     25.30 o 
   8  15   5      104.50       68.03     21.67 o 
   9  15   5       42.24       50.24     25.60 o 
 -10  16   5       82.46      108.47     31.57 o 
  -9  16   5        3.27      -10.75     24.80 o 
  -8  16   5        0.98        1.16     15.09 o 
  -7  16   5        0.20       13.91     20.62 o 
  -6  16   5      210.65      187.65     27.94 o 
  -5  16   5      151.19      228.45     67.43 o 
  -4  16   5       63.51       55.10     17.07 o 
  -3  16   5      392.54      404.95     31.33 o 
  -2  16   5       13.65       51.22     18.03 o 
  -1  16   5       86.96       96.42     10.90 o 
   0  16   5       36.87       48.32      8.40 o 
   1  16   5       20.13       30.93     10.24 o 
   2  16   5     1181.69     1184.94     29.17 o 
   3  16   5       34.07       62.10     10.47 o 
   4  16   5       12.03       17.56     12.79 o 
   5  16   5       16.50       30.50     21.01 o 
   6  16   5       28.90       23.38     38.24 o 
   7  16   5       11.74       16.34     16.33 o 
   8  16   5      421.36      472.50     42.37 o 
  -9  17   5       84.62       89.51     23.58 o 
  -8  17   5      202.46      229.15     32.80 o 
  -7  17   5      729.38      695.41     47.51 o 
  -6  17   5       13.90       -2.60     23.80 o 
  -5  17   5       16.63       35.73     18.82 o 
  -4  17   5       39.40       35.20     15.69 o 
  -3  17   5      197.71      229.43     26.88 o 
  -2  17   5      301.40      266.96     27.10 o 
  -1  17   5      302.53      274.72     19.17 o 
   0  17   5       10.37        2.83      7.87 o 
   1  17   5      512.92      523.33     20.32 o 
   2  17   5       17.62       37.37      9.25 o 
   3  17   5      642.18      617.37     22.69 o 
   4  17   5       68.87       76.65     17.70 o 
   5  17   5      106.48      136.28     40.14 o 
   6  17   5      268.21      251.67     37.85 o 
   7  17   5       43.42       28.64     17.18 o 
   8  17   5      201.28      142.11     26.91 o 
  -9  18   5       10.66       -1.94     25.70 o 
  -8  18   5        5.51       24.57     17.27 o 
  -7  18   5      113.12      107.66     24.50 o 
  -6  18   5      202.39      211.95     31.25 o 
  -5  18   5     1042.96      981.45     48.85 o 
  -4  18   5      137.26      145.94     24.07 o 
  -3  18   5        6.94       13.86     14.63 o 
  -2  18   5      177.24      192.65     43.13 o 
  -1  18   5        4.92        4.97     12.82 o 
   0  18   5      345.77      308.85     17.16 o 
   1  18   5      510.88      516.22     28.03 o 
   2  18   5      888.89      953.37     29.11 o 
   3  18   5      140.33      166.48     15.00 o 
   4  18   5       49.33       32.44     14.40 o 
   5  18   5        8.59       20.10     25.20 o 
   6  18   5        2.16        1.89     12.01 o 
   7  18   5        0.12       -4.62     15.66 o 
   8  18   5       48.92       68.80     34.96 o 
  -9  19   5       25.98       39.20     24.17 o 
  -8  19   5        0.13      -19.22     12.81 o 
  -7  19   5       19.41       29.03     19.08 o 
  -6  19   5        6.96        1.63     15.99 o 
  -5  19   5       27.46       18.52     18.62 o 
  -4  19   5        0.66       15.61     19.52 o 
  -3  19   5       38.33       70.76     20.72 o 
  -2  19   5        5.86       18.84     15.11 o 
  -1  19   5        8.58       11.69     14.20 o 
   0  19   5      375.95      370.90     22.20 o 
   1  19   5      186.47      204.88     15.65 o 
   2  19   5      829.22      861.74     26.54 o 
   3  19   5      287.40      280.13     24.04 o 
   4  19   5      101.28       74.42     17.75 o 
   5  19   5       30.52       20.14     14.14 o 
   6  19   5        2.41        8.04     12.28 o 
   7  19   5        0.48        1.69     14.37 o 
  -8  20   5       37.78       20.21     17.71 o 
  -7  20   5       35.67       11.67     18.90 o 
  -6  20   5      130.65      141.72     29.58 o 
  -5  20   5      468.24      461.82     55.48 o 
  -4  20   5      234.47      184.31     27.80 o 
  -3  20   5      153.19      229.57     29.16 o 
  -2  20   5      107.34       86.02     26.49 o 
  -1  20   5       91.03       75.12     23.31 o 
   0  20   5      187.35      213.44     19.09 o 
   1  20   5        0.46       -1.49      7.78 o 
   2  20   5      388.71      338.82     19.38 o 
   3  20   5        8.54       10.53     15.39 o 
   4  20   5      227.74      230.53     26.41 o 
   5  20   5        9.52       23.76     15.59 o 
   6  20   5       56.67       60.21     19.19 o 
   7  20   5       25.50       14.70     27.09 o 
  -8  21   5       25.59       23.52     20.91 o 
  -7  21   5      307.65      333.21     83.76 o 
  -6  21   5       72.01       58.94     20.99 o 
  -5  21   5       57.94       33.13     18.99 o 
  -4  21   5       41.86       68.41     38.05 o 
  -3  21   5      479.10      579.80     41.57 o 
  -2  21   5       93.37      126.46     23.96 o 
  -1  21   5      332.34      347.04     32.04 o 
   0  21   5       47.06       19.87     16.49 o 
   1  21   5        7.98       -6.31      8.82 o 
   2  21   5       13.38       10.19      9.09 o 
   3  21   5        6.59       13.76     10.18 o 
   4  21   5        3.61      -14.19     10.58 o 
   5  21   5      168.20      210.71     27.90 o 
   6  21   5       39.79       37.57     17.90 o 
   7  21   5       33.74       17.07     20.62 o 
  -7  22   5        5.64       36.98     20.41 o 
  -6  22   5      159.96      177.93     30.95 o 
  -5  22   5       13.86       -5.90     15.36 o 
  -4  22   5      100.63      132.67     26.09 o 
  -3  22   5      102.00       72.18     21.93 o 
  -2  22   5       15.14        3.01     14.81 o 
  -1  22   5       68.47       41.54     18.47 o 
   0  22   5       18.08       55.54     17.86 o 
   1  22   5       86.81       77.92     18.65 o 
   2  22   5       17.33       18.91     10.84 o 
   3  22   5       66.06       80.61     23.07 o 
   4  22   5      171.02      118.53     20.73 o 
   5  22   5        1.49        4.58     14.10 o 
   6  22   5       24.35       28.47     18.23 o 
  -7  23   5        5.76       -8.55     32.67 o 
  -6  23   5       18.00       17.16     20.04 o 
  -5  23   5      109.62      112.19     26.01 o 
  -4  23   5       20.57       17.68     28.29 o 
  -3  23   5        2.62       31.80     26.29 o 
  -2  23   5       85.89       95.93     28.38 o 
  -1  23   5        5.21       -1.46     15.03 o 
   0  23   5       27.84       29.87     16.92 o 
   1  23   5      116.29      129.50     29.10 o 
   2  23   5      286.13      266.98     22.12 o 
   3  23   5        6.12       -2.24      9.36 o 
   4  23   5       11.50        8.11     35.95 o 
   5  23   5       19.13      -21.10     23.80 o 
   6  23   5        9.65       18.95     17.07 o 
  -6  24   5       15.86       -1.58     19.72 o 
  -5  24   5        0.04       -6.51     18.62 o 
  -4  24   5      175.94      190.65     57.87 o 
  -3  24   5       84.46       38.78     21.28 o 
  -2  24   5        8.25       16.87     31.27 o 
  -1  24   5      109.03      114.97     24.13 o 
   0  24   5       21.41       47.72     48.50 o 
   1  24   5       57.09       80.69     14.77 o 
   2  24   5      289.63      292.92     26.27 o 
   3  24   5      123.65      149.25     49.50 o 
   4  24   5      114.96       84.64     19.89 o 
   5  24   5        0.12      -16.35     22.61 o 
  -5  25   5       21.94       11.19     19.62 o 
  -4  25   5        3.23       -4.53     25.99 o 
  -3  25   5       30.20       17.74     19.42 o 
  -2  25   5      136.22      156.59     27.56 o 
  -1  25   5        0.25       -6.14     23.01 o 
   0  25   5      191.92      177.62     27.35 o 
   1  25   5        1.76       20.72     23.31 o 
   2  25   5       10.01       31.78     11.91 o 
   3  25   5        8.18       24.79     26.99 o 
   4  25   5      153.33      211.54     38.05 o 
  -4  26   5       25.50       29.38     20.10 o 
  -3  26   5        8.05        5.51     17.91 o 
  -2  26   5        4.38       13.51     16.76 o 
  -1  26   5        0.20        8.01     16.61 o 
   0  26   5        9.58       16.58     17.55 o 
   1  26   5        0.01       27.90     16.95 o 
   2  26   5        2.24        5.73     10.76 o 
   3  26   5       56.61       54.73     24.70 o 
  -3  27   5      117.57      104.57     28.40 o 
  -2  27   5        2.64       40.10     20.53 o 
  -1  27   5       13.38       29.23     18.83 o 
   0  27   5        2.58       22.69     17.82 o 
   1  27   5        1.62       48.68     18.75 o 
   2  27   5       24.76       24.89     12.77 o 
 -10   0   6      172.10      224.89     43.22 o 
  -8   0   6        0.47        0.60     14.54 o 
  -6   0   6        0.01       -1.12      9.22 o 
  -4   0   6      305.23      354.08     22.65 o 
   0   0   6      429.17      438.44     18.04 o 
   2   0   6     1007.93      976.64     44.42 o 
   4   0   6      302.11      249.79     30.48 o 
   6   0   6      477.14      403.56     41.43 o 
   8   0   6      128.42       69.12     30.28 o 
 -11   1   6        8.83       -7.57     14.04 o 
 -10   1   6      313.23      391.60     38.03 o 
  -9   1   6        2.57       -1.36     11.76 o 
  -8   1   6      104.18      105.67     19.93 o 
  -7   1   6       83.47       58.42     11.21 o 
  -6   1   6       82.22      101.61     11.69 o 
  -5   1   6       45.42       59.64      9.06 o 
  -4   1   6      493.81      493.89     17.53 o 
  -3   1   6       47.92       47.90     11.39 o 
  -2   1   6    15316.54    15092.33    183.79 o 
  -1   1   6      269.50      278.75      9.81 o 
   0   1   6        0.77        0.99      3.88 o 
   1   1   6      118.94      113.40      7.23 o 
   2   1   6      375.30      394.52     23.01 o 
   3   1   6       25.56       57.29     12.39 o 
   4   1   6      403.94      408.02     25.21 o 
   5   1   6        2.35       13.48     22.51 o 
   6   1   6       70.84       92.31     19.54 o 
   7   1   6        0.07        0.70     14.79 o 
   8   1   6       45.04       26.72     21.81 o 
   9   1   6        6.85       -2.39     25.10 o 
 -11   2   6        1.93       -9.40     12.37 o 
 -10   2   6      177.23      206.89     29.07 o 
  -9   2   6       35.44       53.69     17.85 o 
  -8   2   6       24.43       14.30     29.78 o 
  -7   2   6     1252.98     1320.90     39.04 o 
  -6   2   6      145.11      143.53     13.29 o 
  -5   2   6      150.03      157.08     16.68 o 
  -4   2   6      125.80      134.90     11.39 o 
  -3   2   6      338.35      331.76     16.45 o 
  -2   2   6     7878.30     7899.67     73.67 o 
  -1   2   6     2208.35     2127.17     26.69 o 
   0   2   6        9.17       14.24      4.12 o 
   1   2   6      569.69      542.07     13.31 o 
   2   2   6      392.07      409.82     21.30 o 
   3   2   6      101.06       96.57     14.55 o 
   4   2   6       12.79        4.55     11.54 o 
   5   2   6      757.83      715.72     63.44 o 
   6   2   6     6482.45     6138.74    171.50 o 
   7   2   6       85.72       98.10     20.44 o 
   8   2   6        1.32        1.01     15.00 o 
   9   2   6        0.07      -11.95     23.31 o 
  10   2   6       10.59       18.76     18.89 o 
 -11   3   6       41.12       39.06     25.90 o 
 -10   3   6       98.39       65.99     45.22 o 
  -9   3   6       15.86       21.37     14.90 o 
  -8   3   6      204.78      183.29     25.40 o 
  -7   3   6       20.15       36.21     10.91 o 
  -6   3   6     1255.54     1333.84     44.40 o 
  -5   3   6       37.23       41.50      8.45 o 
  -4   3   6      567.95      593.76     19.40 o 
  -3   3   6      239.10      245.35     12.95 o 
  -2   3   6     5113.08     5132.18     45.89 o 
  -1   3   6     1027.75     1051.81     18.39 o 
   0   3   6      104.87      118.44     10.07 o 
   1   3   6      712.24      689.35     15.30 o 
   2   3   6      556.05      568.46     20.40 o 
   3   3   6      332.80      330.40     21.60 o 
   4   3   6       69.52       80.74     15.77 o 
   5   3   6      624.74      644.05     32.36 o 
   6   3   6      579.22      552.07     33.09 o 
   7   3   6        3.06      -18.77     13.88 o 
   8   3   6       59.45       62.94     31.67 o 
   9   3   6       17.58        7.37     17.71 o 
  10   3   6       10.02       34.14     20.43 o 
 -11   4   6        1.17       10.29     15.95 o 
 -10   4   6       16.26       32.83     16.55 o 
  -9   4   6        3.79       12.47     13.84 o 
  -8   4   6       51.18       17.63     17.13 o 
  -7   4   6      432.04      487.24     55.67 o 
  -6   4   6       37.07       46.62      9.48 o 
  -5   4   6      379.01      345.42     18.75 o 
  -4   4   6      224.75      231.35     14.00 o 
  -3   4   6      530.33      506.17     17.17 o 
  -2   4   6     2328.48     2217.14     27.51 o 
  -1   4   6      255.20      276.15     10.25 o 
   0   4   6       64.17       66.69      8.72 o 
   1   4   6      802.24      777.19     15.51 o 
   2   4   6      226.73      276.27     26.71 o 
   3   4   6       86.77       80.91     11.56 o 
   4   4   6       13.55       31.04     14.41 o 
   5   4   6      107.15      133.32     23.68 o 
   6   4   6      119.25      141.13     17.31 o 
   7   4   6       63.92       77.17     15.54 o 
   8   4   6        6.63       -4.77     11.79 o 
   9   4   6        2.34      -18.28     15.64 o 
  10   4   6        0.12       20.08     19.19 o 
 -11   5   6       55.73       44.67     19.93 o 
 -10   5   6       11.19       11.67     13.95 o 
  -9   5   6      377.17      355.25     34.97 o 
  -8   5   6      268.06      219.52     28.05 o 
  -7   5   6      701.62      710.44     29.71 o 
  -6   5   6      200.99      196.96     15.64 o 
  -5   5   6      340.40      326.50     17.21 o 
  -4   5   6     1377.89     1352.70     29.43 o 
  -3   5   6      440.81      404.58     16.20 o 
  -2   5   6      396.80      417.84     11.99 o 
  -1   5   6       78.61       75.33      7.16 o 
   0   5   6       94.40       93.49      7.16 o 
   1   5   6      237.77      244.02      9.95 o 
   2   5   6     3010.05     2993.05     47.62 o 
   3   5   6      228.30      242.05     15.91 o 
   4   5   6      999.70      995.46     30.68 o 
   5   5   6      187.43      212.09     18.06 o 
   6   5   6      168.57      157.88     17.87 o 
   7   5   6      161.37      161.21     45.52 o 
   8   5   6        1.21      -12.29     21.71 o 
   9   5   6       11.22       23.84     18.18 o 
  10   5   6      116.22      108.44     26.90 o 
 -11   6   6        5.68        5.39     15.19 o 
 -10   6   6      104.17       74.38     20.19 o 
  -9   6   6       36.06       49.00     17.18 o 
  -8   6   6      182.32      181.48     25.84 o 
  -7   6   6       18.85       13.84      9.07 o 
  -6   6   6     4955.11     4867.73     66.24 o 
  -5   6   6       31.63       29.25     11.02 o 
  -4   6   6        3.30       -4.85      5.44 o 
  -3   6   6      125.73      114.34     10.52 o 
  -2   6   6      198.34      203.70      9.38 o 
  -1   6   6        2.23        6.20      4.14 o 
   0   6   6      680.86      614.74     15.61 o 
   1   6   6       27.25       28.77      5.66 o 
   2   6   6      395.00      428.45     18.27 o 
   3   6   6       97.34       92.90     11.89 o 
   4   6   6        6.95        7.81      8.60 o 
   5   6   6       10.37        8.49     10.69 o 
   6   6   6       11.52       18.79     16.13 o 
   7   6   6      266.16      228.46     71.51 o 
   8   6   6        0.42        7.76     14.54 o 
   9   6   6       54.92       82.52     24.39 o 
  10   6   6        3.97      -12.66     34.46 o 
 -11   7   6       43.58       51.83     19.99 o 
 -10   7   6       33.89       29.89     15.92 o 
  -9   7   6       55.69       46.61     17.45 o 
  -8   7   6      141.43      107.80     21.46 o 
  -7   7   6       24.42       21.06     12.82 o 
  -6   7   6      197.89      175.19     17.08 o 
  -5   7   6      287.25      322.29     17.15 o 
  -4   7   6     1049.80     1024.68     25.92 o 
  -3   7   6      239.18      252.71     13.92 o 
  -2   7   6        9.04        7.61      4.20 o 
  -1   7   6       28.51       32.53      5.73 o 
   0   7   6       70.55       72.54      8.10 o 
   1   7   6      162.90      185.56      9.65 o 
   2   7   6     1161.51     1291.22     37.50 o 
   3   7   6       39.30       26.79      8.65 o 
   4   7   6      440.25      414.03     20.76 o 
   5   7   6      109.38      134.97     15.27 o 
   6   7   6      266.89      259.96     29.01 o 
   7   7   6      326.29      289.16     42.83 o 
   8   7   6       43.62       45.26     20.00 o 
   9   7   6        6.79       13.26     19.17 o 
  10   7   6        9.85      -19.22     19.01 o 
 -11   8   6       13.20        7.21     31.27 o 
 -10   8   6       18.36       -1.80     14.04 o 
  -9   8   6       19.94        7.85     13.75 o 
  -8   8   6       75.78       80.54     19.72 o 
  -7   8   6       25.61       -0.63     10.66 o 
  -6   8   6       73.87       57.36     16.20 o 
  -5   8   6       72.51       70.70     10.43 o 
  -4   8   6        1.15        0.94      6.05 o 
  -3   8   6        0.62        3.49      6.06 o 
  -2   8   6      123.29      128.63     10.28 o 
  -1   8   6      532.71      534.09     14.57 o 
   0   8   6      276.87      248.65     11.07 o 
   1   8   6      135.76      152.09      9.59 o 
   2   8   6      847.89      877.66     25.56 o 
   3   8   6      142.39      119.92     12.62 o 
   4   8   6      751.53      788.46     26.93 o 
   5   8   6        0.80        2.95      8.35 o 
   6   8   6       87.55      137.69     30.78 o 
   7   8   6       76.26       69.63     20.23 o 
   8   8   6       16.01       30.31     16.08 o 
   9   8   6        2.49       -1.27     17.17 o 
  10   8   6       18.68      -13.60     19.68 o 
 -11   9   6      180.84      217.74     32.89 o 
 -10   9   6       33.45       40.30     18.66 o 
  -9   9   6        0.09      -11.77     12.38 o 
  -8   9   6        4.31       -3.98     12.25 o 
  -7   9   6       83.08       91.10     23.11 o 
  -6   9   6     1020.42     1074.38     47.34 o 
  -5   9   6      297.98      337.28     17.81 o 
  -4   9   6      328.65      310.52     16.32 o 
  -3   9   6     2452.07     2314.55     38.55 o 
  -2   9   6      504.90      537.93     14.94 o 
  -1   9   6      363.69      366.03     14.49 o 
   0   9   6       10.96       16.35      5.61 o 
   1   9   6      809.95      791.32     18.26 o 
   2   9   6       13.28       10.40      7.39 o 
   3   9   6      179.17      177.94     14.97 o 
   4   9   6       41.35       41.52     10.32 o 
   5   9   6        2.84      -14.00      9.33 o 
   6   9   6        1.58      -14.67      9.78 o 
   7   9   6      132.67       88.41     21.10 o 
   8   9   6        3.59        6.34     15.35 o 
   9   9   6       99.82      112.00     27.09 o 
 -11  10   6        3.04       -9.00     17.10 o 
 -10  10   6       29.14       29.39     17.71 o 
  -9  10   6        1.56       13.42     15.70 o 
  -8  10   6      184.43      247.04     47.21 o 
  -7  10   6        8.04        6.92     11.51 o 
  -6  10   6      104.77       94.10     18.55 o 
  -5  10   6      355.83      356.40     30.17 o 
  -4  10   6      629.92      658.38     21.53 o 
  -3  10   6      285.91      299.20     15.66 o 
  -2  10   6      154.27      146.42      9.44 o 
  -1  10   6       98.20       78.05      7.93 o 
   0  10   6     1312.37     1272.41     25.76 o 
   1  10   6        2.34        2.63      5.42 o 
   2  10   6        4.80       16.61      7.19 o 
   3  10   6       28.45       43.48     13.02 o 
   4  10   6      428.09      423.82     30.16 o 
   5  10   6      128.97      148.90     22.21 o 
   6  10   6       11.05       18.90     17.33 o 
   7  10   6       94.36       74.39     32.37 o 
   8  10   6      361.64      353.49     67.83 o 
   9  10   6       16.74       39.22     20.93 o 
 -10  11   6       52.48       37.71     19.82 o 
  -9  11   6       16.36        6.27     13.81 o 
  -8  11   6        0.50       -3.68     15.04 o 
  -7  11   6      138.10      128.77     22.95 o 
  -6  11   6       60.26       60.71     17.28 o 
  -5  11   6      242.94      242.75     26.94 o 
  -4  11   6      539.56      586.21     24.58 o 
  -3  11   6      384.42      410.19     17.79 o 
  -2  11   6      113.19      113.12      9.19 o 
  -1  11   6      126.07      143.49     10.54 o 
   0  11   6      117.00      117.98     13.54 o 
   1  11   6      171.97      172.72     10.75 o 
   2  11   6      976.40     1025.70     43.70 o 
   3  11   6      797.25      767.35     34.01 o 
   4  11   6      187.30      207.70     29.08 o 
   5  11   6      261.23      251.26     27.76 o 
   6  11   6       19.43       26.33     20.82 o 
   7  11   6        0.08       -2.28     13.06 o 
   8  11   6       51.58       66.58     22.84 o 
   9  11   6        0.15      -16.88     31.07 o 
 -10  12   6       15.69        7.42     24.40 o 
  -9  12   6       25.38       44.15     18.75 o 
  -8  12   6        0.17       -3.44     13.65 o 
  -7  12   6      101.49      156.49     31.67 o 
  -6  12   6       18.11       20.57     13.85 o 
  -5  12   6      153.49      150.35     34.86 o 
  -4  12   6      667.97      650.76     28.65 o 
  -3  12   6      895.15      858.89     24.26 o 
  -2  12   6       99.98       94.52      8.74 o 
  -1  12   6      146.70      152.86     10.44 o 
   0  12   6      379.70      351.74     15.01 o 
   1  12   6      273.28      299.01     13.49 o 
   2  12   6      434.07      426.75     18.49 o 
   3  12   6      678.53      717.71     45.22 o 
   4  12   6       92.56       90.38     22.31 o 
   5  12   6      124.03      175.72     41.33 o 
   6  12   6        5.16        7.05     13.24 o 
   7  12   6        8.90        8.79     15.31 o 
   8  12   6        0.03        1.03     15.99 o 
   9  12   6       17.82       -4.65     18.42 o 
 -10  13   6        1.58      -16.82     13.03 o 
  -9  13   6       17.37        7.90     14.92 o 
  -8  13   6       56.48       67.63     20.87 o 
  -7  13   6       82.40       94.13     20.95 o 
  -6  13   6       48.94       21.31     21.91 o 
  -5  13   6        2.39        5.38     11.58 o 
  -4  13   6       20.16       16.39     13.07 o 
  -3  13   6       27.87       59.51     10.98 o 
  -2  13   6        1.77       -1.40      5.16 o 
  -1  13   6       86.87       88.94      9.18 o 
   0  13   6       30.01       28.39      7.13 o 
   1  13   6      330.83      343.31     14.51 o 
   2  13   6      271.88      294.01     26.82 o 
   3  13   6      820.80      824.40     54.98 o 
   4  13   6       95.24       84.81     17.60 o 
   5  13   6      112.67      127.08     42.13 o 
   6  13   6        3.89       -3.73     12.42 o 
   7  13   6        4.05        9.62     14.41 o 
   8  13   6        0.69       -2.63     18.06 o 
   9  13   6        5.11      -22.20     34.16 o 
 -10  14   6       29.70       73.05     22.97 o 
  -9  14   6       27.56       39.79     18.03 o 
  -8  14   6      234.16      243.89     33.10 o 
  -7  14   6      546.04      619.24     44.12 o 
  -6  14   6        0.92        1.93     12.08 o 
  -5  14   6      544.13      541.64     54.38 o 
  -4  14   6     1372.47     1225.67     49.47 o 
  -3  14   6      417.69      409.36     24.54 o 
  -2  14   6      170.15      181.81     13.65 o 
  -1  14   6      340.42      357.29     14.90 o 
   0  14   6       69.17       83.65      9.65 o 
   1  14   6       57.41       53.14     10.13 o 
   2  14   6        4.10        9.31      8.50 o 
   3  14   6     1280.76     1176.45    110.45 o 
   4  14   6       11.22       -4.18     10.46 o 
   5  14   6        7.96       32.19     19.22 o 
   6  14   6      104.93       69.44     20.34 o 
   7  14   6       85.93       75.00     20.41 o 
   8  14   6       15.86       -6.25     16.05 o 
  -9  15   6        4.05        1.94     33.17 o 
  -8  15   6       20.10       10.19     15.22 o 
  -7  15   6       43.41       45.35     18.26 o 
  -6  15   6       56.60       41.96     23.21 o 
  -5  15   6      372.09      475.96     36.27 o 
  -4  15   6        0.51       21.82     13.98 o 
  -3  15   6       36.95       29.89     14.68 o 
  -2  15   6        3.55       10.35      9.75 o 
  -1  15   6       22.68       22.44      7.17 o 
   0  15   6        8.73        0.95      6.64 o 
   1  15   6      108.48      108.66     12.54 o 
   2  15   6        2.88       -3.51      8.12 o 
   3  15   6       69.32       71.22     15.97 o 
   4  15   6      214.84      196.89     56.97 o 
   5  15   6       56.96       68.94     17.75 o 
   6  15   6       96.40       88.38     21.69 o 
   7  15   6        0.18       -5.99     13.89 o 
   8  15   6       39.23       44.79     45.42 o 
  -9  16   6       23.37       29.38     18.60 o 
  -8  16   6        4.26       -4.21     21.91 o 
  -7  16   6      237.56      239.78     67.33 o 
  -6  16   6       25.58       39.72     30.58 o 
  -5  16   6       43.24       39.64     17.10 o 
  -4  16   6       63.66       11.54     13.56 o 
  -3  16   6       17.91        3.37     13.04 o 
  -2  16   6       86.09       95.53     19.10 o 
  -1  16   6       64.31       58.29     11.44 o 
   0  16   6       13.38       14.04      6.70 o 
   1  16   6       78.83       74.16     11.13 o 
   2  16   6        0.18        5.83      8.69 o 
   3  16   6      487.99      456.13     31.19 o 
   4  16   6        6.97       11.67     11.88 o 
   5  16   6       75.47      114.10     27.39 o 
   6  16   6       52.07       62.18     19.01 o 
   7  16   6       42.46       34.30     18.63 o 
   8  16   6       46.23       54.63     21.95 o 
  -9  17   6        0.94      -20.53     13.69 o 
  -8  17   6        0.60       10.32     17.70 o 
  -7  17   6       22.41      -12.33     13.99 o 
  -6  17   6      144.31      104.02     22.80 o 
  -5  17   6      387.57      462.47     48.10 o 
  -4  17   6      104.26       91.15     20.77 o 
  -3  17   6        4.19      -14.10     16.63 o 
  -2  17   6      230.13      253.84     33.56 o 
  -1  17   6        9.94       14.69      7.38 o 
   0  17   6        4.54        7.05      7.88 o 
   1  17   6      111.06      125.90     12.84 o 
   2  17   6       22.42       37.97     11.50 o 
   3  17   6      100.10       73.29     16.21 o 
   4  17   6      127.74      145.41     22.67 o 
   5  17   6      139.02      156.20     24.41 o 
   6  17   6       15.13       12.85     16.40 o 
   7  17   6       14.29       25.15     16.65 o 
   8  17   6       75.85       95.85     26.83 o 
  -8  18   6       34.34       11.96     18.52 o 
  -7  18   6        0.51        1.37     15.11 o 
  -6  18   6       41.57       32.15     17.18 o 
  -5  18   6       16.98       -0.82     14.88 o 
  -4  18   6      248.33      224.05     28.91 o 
  -3  18   6       62.55       59.02     18.61 o 
  -2  18   6       39.61       20.99     39.54 o 
  -1  18   6      296.22      292.65     20.66 o 
   0  18   6       22.35       32.30      9.39 o 
   1  18   6      586.39      609.70     24.68 o 
   2  18   6      119.29      142.03     16.73 o 
   3  18   6      350.97      288.76     26.97 o 
   4  18   6       89.20       73.01     17.85 o 
   5  18   6       25.99       45.28     16.41 o 
   6  18   6       30.06        0.77     20.32 o 
   7  18   6      254.21      317.10     45.12 o 
  -8  19   6       17.69       18.51     19.04 o 
  -7  19   6      273.74      271.96     36.52 o 
  -6  19   6      281.60      356.06     66.03 o 
  -5  19   6       34.68       24.75     17.10 o 
  -4  19   6        1.41       -6.93     13.79 o 
  -3  19   6       23.31       13.62     15.89 o 
  -2  19   6        4.44      -10.32     23.31 o 
  -1  19   6       63.60       52.39     16.95 o 
   0  19   6       69.61       73.94     13.97 o 
   1  19   6      408.25      412.90     20.32 o 
   2  19   6        0.19       -8.59      8.36 o 
   3  19   6      162.32      179.67     23.01 o 
   4  19   6       14.19        2.42     13.63 o 
   5  19   6      106.21      102.57     21.37 o 
   6  19   6       29.75       -6.06     13.93 o 
   7  19   6       78.74       91.52     24.75 o 
  -8  20   6       12.08       -3.52     20.42 o 
  -7  20   6       31.97       67.25     22.92 o 
  -6  20   6       42.83       28.78     20.24 o 
  -5  20   6       16.63       -6.54     19.02 o 
  -4  20   6        1.78      -47.96     31.97 o 
  -3  20   6       54.80       37.95     17.55 o 
  -2  20   6        1.14        4.58     15.63 o 
  -1  20   6       50.62       73.76     19.68 o 
   0  20   6        0.33       -3.62     11.45 o 
   1  20   6      507.24      514.42     26.57 o 
   2  20   6       59.74       53.30     13.07 o 
   3  20   6        5.40      -14.30      9.53 o 
   4  20   6      278.70      313.68     30.78 o 
   5  20   6        2.00       -4.33     12.96 o 
   6  20   6       29.15       32.77     16.41 o 
  -7  21   6       17.43       10.57     29.58 o 
  -6  21   6        5.54      -22.57     26.09 o 
  -5  21   6       98.52       82.38     31.97 o 
  -4  21   6      125.25      166.27     33.07 o 
  -3  21   6       14.66       39.18     26.39 o 
  -2  21   6        3.13       29.86     17.08 o 
  -1  21   6      105.65      101.32     41.93 o 
   0  21   6       13.60       15.27     10.75 o 
   1  21   6        3.83       11.31     10.26 o 
   2  21   6      242.00      273.01     21.56 o 
   3  21   6      146.80      118.41     37.95 o 
   4  21   6      216.27      201.63     26.02 o 
   5  21   6       59.61       25.10     44.62 o 
   6  21   6       15.59       18.93     16.98 o 
  -7  22   6        0.58       -0.96     19.37 o 
  -6  22   6        6.93      -23.34     15.66 o 
  -5  22   6        5.37       16.92     40.04 o 
  -4  22   6      127.14       98.25     34.76 o 
  -3  22   6       49.54       28.87     19.31 o 
  -2  22   6       82.79       73.63     20.90 o 
  -1  22   6       49.55       86.13     28.88 o 
   0  22   6        8.22       18.74     11.55 o 
   1  22   6        9.18       11.63     10.92 o 
   2  22   6      468.56      453.71     32.14 o 
   3  22   6        0.69       13.51     13.59 o 
   4  22   6       23.60       -5.88     15.94 o 
   5  22   6       14.72        7.89     14.09 o 
  -6  23   6       11.81       40.10     22.61 o 
  -5  23   6       15.02       37.55     20.32 o 
  -4  23   6       38.34       73.01     23.54 o 
  -3  23   6       46.85       23.86     44.42 o 
  -2  23   6        9.53      -32.45     27.69 o 
  -1  23   6      120.41       87.81     32.77 o 
   0  23   6       28.86       57.05     19.06 o 
   1  23   6      184.57      198.22     20.60 o 
   2  23   6      156.47      178.83     50.10 o 
   3  23   6        0.00       -7.22     11.04 o 
   4  23   6       48.08       53.64     18.66 o 
   5  23   6       35.85       21.35     17.72 o 
  -5  24   6       10.54       23.25     20.58 o 
  -4  24   6        3.29       -3.11     16.62 o 
  -3  24   6        6.75       -4.91     16.56 o 
  -2  24   6        4.14       -3.34     28.19 o 
  -1  24   6       51.47       70.16     21.46 o 
   0  24   6       10.73        2.15     29.08 o 
   1  24   6       10.15       16.07     10.57 o 
   2  24   6        0.00        3.45     12.52 o 
   3  24   6        2.56       -9.76     14.34 o 
   4  24   6       40.31       26.70     16.61 o 
  -4  25   6        4.47      -16.27     25.30 o 
  -3  25   6       31.66       73.53     22.37 o 
  -2  25   6       69.29       20.67     38.64 o 
  -1  25   6        5.42        1.69     14.80 o 
   0  25   6        0.61       17.66     17.72 o 
   1  25   6        7.59       10.00     17.60 o 
   2  25   6        0.02       18.42     15.34 o 
   3  25   6        1.92       -0.40     13.94 o 
  -3  26   6        3.52       21.91     20.85 o 
  -2  26   6       21.80       58.81     21.89 o 
  -1  26   6        0.66       16.88     18.14 o 
   0  26   6        1.66       37.84     19.41 o 
   1  26   6        1.36       38.51     18.33 o 
   2  26   6        1.33        8.61     15.12 o 
 -11   0   7       31.45       -9.16     22.71 o 
  -9   0   7       41.98       25.50     21.51 o 
  -7   0   7       59.99       39.87     14.12 o 
  -5   0   7       28.07       28.95     13.84 o 
  -3   0   7      318.30      356.07     47.81 o 
  -1   0   7      147.81      148.61     16.34 o 
   1   0   7      101.56      119.52     20.12 o 
   3   0   7      452.15      464.72     37.65 o 
   5   0   7      125.79      126.09     28.09 o 
   7   0   7      205.33      139.83     33.86 o 
   9   0   7        4.18       -6.17     25.70 o 
 -11   1   7      269.04      312.80     38.01 o 
 -10   1   7       43.28       24.31     27.29 o 
  -9   1   7       57.87       57.68     19.43 o 
  -8   1   7      215.42      219.91     27.96 o 
  -7   1   7       97.59      116.01     13.78 o 
  -6   1   7      153.28      152.03     16.98 o 
  -5   1   7       14.63       14.20      7.16 o 
  -4   1   7      247.50      274.93     15.46 o 
  -3   1   7     1246.54     1251.52     30.05 o 
  -2   1   7        7.93       12.17      5.94 o 
  -1   1   7      102.44       87.88      7.78 o 
   0   1   7     1465.58     1511.72     23.38 o 
   1   1   7      144.26      131.07     15.74 o 
   2   1   7      234.95      225.50     18.73 o 
   3   1   7       36.45       51.77     16.83 o 
   4   1   7      365.13      320.62     56.97 o 
   5   1   7      295.24      300.71     29.18 o 
   6   1   7      120.70      104.71     20.08 o 
   7   1   7       87.65      132.55     30.58 o 
   8   1   7      312.27      262.64     29.72 o 
   9   1   7      111.01      137.04     38.24 o 
 -11   2   7      132.77      136.19     28.69 o 
 -10   2   7      203.96      224.70     32.18 o 
  -9   2   7        7.37        4.01     12.13 o 
  -8   2   7        8.84        7.25     17.83 o 
  -7   2   7       56.95       40.61     10.29 o 
  -6   2   7       57.55       80.17     14.35 o 
  -5   2   7      231.65      236.50     18.83 o 
  -4   2   7     1430.24     1347.74     30.03 o 
  -3   2   7      131.26      143.19     11.69 o 
  -2   2   7        9.41        9.62      5.62 o 
  -1   2   7        4.95        4.42      4.45 o 
   0   2   7       52.93       50.49      9.37 o 
   1   2   7        1.92        6.26      6.54 o 
   2   2   7      178.20      181.14     17.61 o 
   3   2   7       18.28       41.83     16.33 o 
   4   2   7      327.85      319.00     24.55 o 
   5   2   7      143.40      165.94     21.46 o 
   6   2   7      520.22      521.36     32.44 o 
   7   2   7       95.44      105.18     21.34 o 
   8   2   7      248.72      272.00     46.91 o 
   9   2   7        7.60       25.82     25.40 o 
 -11   3   7      148.11      133.27     27.62 o 
 -10   3   7       74.43       50.75     30.68 o 
  -9   3   7       21.00       10.47     15.54 o 
  -8   3   7      260.22      266.19     23.03 o 
  -7   3   7      368.07      423.11     21.98 o 
  -6   3   7       27.00       23.45      8.52 o 
  -5   3   7        0.91       -8.09      7.56 o 
  -4   3   7       44.51       49.45      8.98 o 
  -3   3   7      306.23      329.96     17.68 o 
  -2   3   7       61.45       56.32      9.60 o 
  -1   3   7       62.67       67.30      8.28 o 
   0   3   7      694.83      688.16     15.84 o 
   1   3   7     1173.24     1157.81     30.45 o 
   2   3   7      153.45      165.75     14.11 o 
   3   3   7      160.04      165.66     18.00 o 
   4   3   7        0.67        2.01     12.18 o 
   5   3   7       26.32       29.12     15.36 o 
   6   3   7       49.25       82.27     19.14 o 
   7   3   7       30.75       68.76     15.55 o 
   8   3   7       69.59       48.98     19.26 o 
   9   3   7        0.11      -19.80     15.51 o 
 -11   4   7        1.60       18.17     17.00 o 
 -10   4   7        0.58       10.02     15.31 o 
  -9   4   7        1.91      -16.66     12.45 o 
  -8   4   7       37.79       10.56     10.41 o 
  -7   4   7       43.73       54.19     10.80 o 
  -6   4   7      124.46      115.04     13.50 o 
  -5   4   7      431.49      409.33     22.48 o 
  -4   4   7      135.70      141.36     12.64 o 
  -3   4   7      155.95      159.81     12.56 o 
  -2   4   7        1.86       -2.00      5.54 o 
  -1   4   7      782.78      811.00     17.64 o 
   0   4   7      383.89      368.43     15.60 o 
   1   4   7       93.07       93.32     11.13 o 
   2   4   7      435.22      397.11     20.97 o 
   3   4   7       17.45        9.70      9.94 o 
   4   4   7       68.02       46.61     11.35 o 
   5   4   7        8.57       -0.86      8.96 o 
   6   4   7      171.54      200.45     19.64 o 
   7   4   7      123.28      135.08     18.95 o 
   8   4   7       40.30       -6.77     15.30 o 
   9   4   7       26.40       17.58     19.32 o 
 -11   5   7        0.70       19.80     33.36 o 
 -10   5   7        4.98        6.86     15.76 o 
  -9   5   7       99.72      102.07     22.34 o 
  -8   5   7        0.35       -2.93     11.57 o 
  -7   5   7       44.54       56.45     17.01 o 
  -6   5   7       60.81       79.29     11.65 o 
  -5   5   7      484.86      514.36     21.26 o 
  -4   5   7       26.95       23.63      7.38 o 
  -3   5   7      554.29      483.16     18.46 o 
  -2   5   7      132.72      141.10     13.23 o 
  -1   5   7     1655.75     1672.31     25.67 o 
   0   5   7      944.40      965.28     19.26 o 
   1   5   7       81.12       73.67     10.95 o 
   2   5   7        4.15       10.46      7.42 o 
   3   5   7        2.98       -3.92      7.28 o 
   4   5   7      206.71      221.49     37.38 o 
   5   5   7        1.59        4.06      8.97 o 
   6   5   7        8.87        7.02     13.60 o 
   7   5   7        0.65        7.05     12.92 o 
   8   5   7      189.71      171.60     28.12 o 
   9   5   7       12.85       -5.23     22.71 o 
 -11   6   7       27.07       61.54     31.97 o 
 -10   6   7        5.58        2.70     14.93 o 
  -9   6   7      112.48      138.91     25.18 o 
  -8   6   7       67.35       43.49     16.11 o 
  -7   6   7      457.00      492.45     27.29 o 
  -6   6   7      384.36      392.64     23.46 o 
  -5   6   7     1400.07     1342.49     32.81 o 
  -4   6   7      140.85      125.58     12.26 o 
  -3   6   7      161.99      156.17     20.01 o 
  -2   6   7      116.38      118.42     10.83 o 
  -1   6   7        6.82       14.40      5.22 o 
   0   6   7      331.14      343.15     12.60 o 
   1   6   7      889.25      890.14     26.00 o 
   2   6   7      827.91      817.92     41.00 o 
   3   6   7      571.84      546.98     22.81 o 
   4   6   7       39.60       36.15     10.78 o 
   5   6   7      211.36      221.96     19.06 o 
   6   6   7     1021.50      973.93     41.20 o 
   7   6   7       37.86       47.86     18.46 o 
   8   6   7        9.82       -9.88     18.23 o 
   9   6   7       70.14      108.82     25.08 o 
 -11   7   7       21.71       -6.00     16.13 o 
 -10   7   7       38.18       31.64     17.70 o 
  -9   7   7        7.55       24.34     16.11 o 
  -8   7   7       41.48       38.65     15.89 o 
  -7   7   7       26.28       51.78     26.29 o 
  -6   7   7        0.71        9.97      7.06 o 
  -5   7   7      540.98      536.41     21.65 o 
  -4   7   7        4.86       11.86      6.95 o 
  -3   7   7      365.89      350.74     16.82 o 
  -2   7   7     1851.86     1868.91     35.01 o 
  -1   7   7       11.70        2.25      6.36 o 
   0   7   7     1096.73     1121.91     21.71 o 
   1   7   7      798.53      804.18     24.64 o 
   2   7   7        0.04        7.37      7.55 o 
   3   7   7       90.58       96.21     13.05 o 
   4   7   7       87.69       90.43     13.41 o 
   5   7   7       79.11       59.59     13.01 o 
   6   7   7      361.22      394.42     34.13 o 
   7   7   7       26.90        7.90     15.76 o 
   8   7   7       94.09      100.86     24.11 o 
   9   7   7        9.35       14.15     16.67 o 
 -10   8   7        0.42        4.63     15.31 o 
  -9   8   7       39.49       52.79     18.41 o 
  -8   8   7       18.10        6.63     13.07 o 
  -7   8   7       93.31       62.71     31.17 o 
  -6   8   7      134.00      140.56     19.58 o 
  -5   8   7      273.73      283.04     17.83 o 
  -4   8   7       51.05       33.02      8.77 o 
  -3   8   7       48.81       33.24      8.40 o 
  -2   8   7        0.23        4.06      6.56 o 
  -1   8   7        0.04        0.56      4.88 o 
   0   8   7      184.31      198.49     11.58 o 
   1   8   7       20.49       19.72      8.30 o 
   2   8   7      253.63      255.73     16.84 o 
   3   8   7       59.88       59.90     11.36 o 
   4   8   7       10.21       -2.81      8.14 o 
   5   8   7        1.11        1.00     15.94 o 
   6   8   7      162.50      159.54     25.46 o 
   7   8   7       18.56       17.76     15.02 o 
   8   8   7       43.22       42.49     19.99 o 
   9   8   7        7.00        6.47     15.81 o 
 -10   9   7        7.26       -1.25     14.89 o 
  -9   9   7        1.14       10.88     17.53 o 
  -8   9   7      135.98      136.32     24.72 o 
  -7   9   7        2.75       32.45     15.34 o 
  -6   9   7     1075.54     1092.98     49.04 o 
  -5   9   7       89.43       79.99     19.03 o 
  -4   9   7        3.52       14.66      7.25 o 
  -3   9   7      200.28      184.19     13.87 o 
  -2   9   7      165.36      178.87     13.20 o 
  -1   9   7      228.76      218.70     11.47 o 
   0   9   7      315.01      314.23     13.32 o 
   1   9   7       61.14       70.40     10.82 o 
   2   9   7      746.61      744.45     25.44 o 
   3   9   7      144.42      164.97     19.21 o 
   4   9   7       59.97       64.26     11.56 o 
   5   9   7        0.21      -16.65     11.13 o 
   6   9   7        8.18       -4.99     13.03 o 
   7   9   7       48.16      142.82     39.64 o 
   8   9   7       24.26       20.06     26.19 o 
   9   9   7       10.66       -5.49     31.27 o 
 -10  10   7       48.61       53.01     20.13 o 
  -9  10   7       29.51       41.53     17.91 o 
  -8  10   7        4.22       21.02     14.62 o 
  -7  10   7       14.05       16.33     13.80 o 
  -6  10   7      450.15      370.66     33.73 o 
  -5  10   7       62.49       91.09     15.45 o 
  -4  10   7       17.02        4.10      7.07 o 
  -3  10   7      242.38      261.40     18.95 o 
  -2  10   7      387.61      399.51     20.90 o 
  -1  10   7       90.35       83.85      8.82 o 
   0  10   7        1.25       -2.12      5.51 o 
   1  10   7      144.14      166.47     12.60 o 
   2  10   7      152.80      148.03     14.44 o 
   3  10   7      167.84      184.18     15.98 o 
   4  10   7        7.21       14.76     11.79 o 
   5  10   7       40.68       25.57     13.33 o 
   6  10   7       40.80       39.81     15.88 o 
   7  10   7        0.82      -16.55     13.09 o 
   8  10   7        4.76        5.21     16.43 o 
   9  10   7       51.26       78.91     51.59 o 
 -10  11   7        7.19      -15.33     14.26 o 
  -9  11   7       36.58       33.75     23.31 o 
  -8  11   7       37.14       40.53     16.82 o 
  -7  11   7       34.45       31.65     15.74 o 
  -6  11   7       54.85       36.75     16.22 o 
  -5  11   7        0.42       -4.82      8.28 o 
  -4  11   7        0.01        2.79      7.39 o 
  -3  11   7       12.37       14.76     11.93 o 
  -2  11   7     1369.80     1377.20     31.06 o 
  -1  11   7       46.87       49.69      7.92 o 
   0  11   7      155.75      177.40     11.47 o 
   1  11   7      169.17      182.15     13.26 o 
   2  11   7      828.79      817.40     26.98 o 
   3  11   7       41.71       61.29     19.61 o 
   4  11   7        0.33        2.71     10.73 o 
   5  11   7       50.08       53.12     17.03 o 
   6  11   7       10.57        1.10     13.56 o 
   7  11   7       23.95       18.22     16.46 o 
   8  11   7       20.32       29.42     19.06 o 
 -10  12   7      184.51      244.43     35.88 o 
  -9  12   7       28.37       38.12     19.52 o 
  -8  12   7       86.13      119.59     24.72 o 
  -7  12   7        0.29        8.59     13.15 o 
  -6  12   7       18.09        6.83     14.64 o 
  -5  12   7      253.99      241.33     37.35 o 
  -4  12   7        7.58       -7.11      8.31 o 
  -3  12   7      813.31      748.71     24.18 o 
  -2  12   7     1650.05     1551.61     28.04 o 
  -1  12   7       85.68       85.02      9.47 o 
   0  12   7       33.57       21.23      9.69 o 
   1  12   7      116.73      130.96     12.04 o 
   2  12   7      339.72      358.49     19.90 o 
   3  12   7       49.85       54.51     15.03 o 
   4  12   7       55.45       50.07     15.12 o 
   5  12   7      166.55      188.07     50.59 o 
   6  12   7        4.38       11.99     14.63 o 
   7  12   7        4.93       -6.88     12.88 o 
   8  12   7        6.81       -8.69     17.37 o 
 -10  13   7       12.30       12.50     20.33 o 
  -9  13   7        4.47        4.92     15.77 o 
  -8  13   7       11.68       52.23     18.29 o 
  -7  13   7       73.28       22.44     15.83 o 
  -6  13   7        5.96        6.77     13.16 o 
  -5  13   7        6.97        1.22     12.39 o 
  -4  13   7       45.97       38.54     12.13 o 
  -3  13   7      225.70      231.97     15.97 o 
  -2  13   7     1241.43     1261.11     39.80 o 
  -1  13   7      216.56      200.77     12.43 o 
   0  13   7      371.15      397.83     15.87 o 
   1  13   7       30.47       31.55      8.79 o 
   2  13   7      117.53      119.61     13.73 o 
   3  13   7      490.62      440.71     30.28 o 
   4  13   7       36.11       36.46     15.34 o 
   5  13   7       25.38       18.93     13.85 o 
   6  13   7      217.52      219.64     29.21 o 
   7  13   7       16.39       24.72     31.97 o 
   8  13   7        1.36      -15.72     15.61 o 
  -9  14   7        0.01        2.67     17.13 o 
  -8  14   7      127.72      106.47     23.79 o 
  -7  14   7      217.90      210.78     29.44 o 
  -6  14   7      618.63      638.32     41.97 o 
  -5  14   7        2.21       -6.63     11.33 o 
  -4  14   7       45.30       56.60     13.43 o 
  -3  14   7      682.60      665.60     36.71 o 
  -2  14   7      545.06      557.87     24.15 o 
  -1  14   7       12.24        9.14      6.25 o 
   0  14   7      213.38      237.27     13.61 o 
   1  14   7       20.87       34.10      9.12 o 
   2  14   7      363.36      368.20     26.53 o 
   3  14   7      390.79      421.23     30.22 o 
   4  14   7       73.12       89.47     19.34 o 
   5  14   7        0.02      -13.85     11.82 o 
   6  14   7        1.30      -17.49     23.31 o 
   7  14   7        0.07       -8.34     14.61 o 
   8  14   7        7.02       37.85     20.02 o 
  -9  15   7       15.75       21.01     19.85 o 
  -8  15   7       73.21      136.05     27.10 o 
  -7  15   7       62.73       53.20     20.52 o 
  -6  15   7       13.89      -10.15     13.99 o 
  -5  15   7       69.07       34.64     18.62 o 
  -4  15   7        1.33       13.73     13.51 o 
  -3  15   7        0.89        1.26      9.82 o 
  -2  15   7      666.43      701.75     23.87 o 
  -1  15   7       18.21       28.91      8.38 o 
   0  15   7        7.36       11.59      6.96 o 
   1  15   7      145.34      139.72     15.82 o 
   2  15   7       60.85       43.08     36.85 o 
   3  15   7      124.22      145.49     45.91 o 
   4  15   7       22.40       37.43     15.59 o 
   5  15   7        3.75        6.22     14.07 o 
   6  15   7       14.31       32.96     16.39 o 
   7  15   7        8.90      -12.35     17.33 o 
  -9  16   7       34.95       50.93     22.77 o 
  -8  16   7       37.64       27.65     18.43 o 
  -7  16   7       80.00       70.10     21.31 o 
  -6  16   7       49.60       39.85     18.69 o 
  -5  16   7       32.19       20.85     16.27 o 
  -4  16   7      151.47      134.16     23.76 o 
  -3  16   7      375.31      331.12     30.94 o 
  -2  16   7       27.57       25.54     12.34 o 
  -1  16   7        3.59        7.34      6.58 o 
   0  16   7        4.83        9.65      6.96 o 
   1  16   7      200.43      213.54     17.95 o 
   2  16   7       95.96       84.91     16.46 o 
   3  16   7       34.78       21.23     12.48 o 
   4  16   7      200.82      223.12     25.92 o 
   5  16   7       26.94       53.78     17.18 o 
   6  16   7        1.53        6.33     32.37 o 
   7  16   7        0.66       -1.13     17.73 o 
  -8  17   7        9.52      -24.42     26.29 o 
  -7  17   7        9.18       11.87     28.98 o 
  -6  17   7        9.02       34.09     41.63 o 
  -5  17   7      149.60      163.87     28.16 o 
  -4  17   7        3.86      -18.75     12.50 o 
  -3  17   7       28.82       41.78     17.22 o 
  -2  17   7       10.00       21.08     11.64 o 
  -1  17   7      118.65      119.13     13.54 o 
   0  17   7       57.02       53.12     14.56 o 
   1  17   7      277.02      302.25     20.88 o 
   2  17   7        3.26        5.86     10.93 o 
   3  17   7      242.68      211.27     27.89 o 
   4  17   7       10.02        3.67     13.58 o 
   5  17   7       13.16        5.19     13.12 o 
   6  17   7       13.83       27.90     16.32 o 
   7  17   7        0.28      -19.48     15.21 o 
  -8  18   7        3.30       -9.69     17.31 o 
  -7  18   7        0.89       -9.94     14.50 o 
  -6  18   7        8.60       -6.32     14.11 o 
  -5  18   7       40.89       21.08     52.19 o 
  -4  18   7      143.35      129.57     43.42 o 
  -3  18   7        8.56        2.36     14.63 o 
  -2  18   7        6.36       20.36     16.14 o 
  -1  18   7      128.00      124.46     14.16 o 
   0  18   7       57.77       39.64      9.58 o 
   1  18   7       44.12       70.16     13.00 o 
   2  18   7       30.00       22.27     12.15 o 
   3  18   7       82.46       50.99     20.22 o 
   4  18   7      467.41      421.35     33.32 o 
   5  18   7        2.95       -2.71     11.83 o 
   6  18   7        4.85      -10.99     13.27 o 
  -8  19   7        0.03      -11.55     18.07 o 
  -7  19   7       29.77       14.07     26.09 o 
  -6  19   7      385.88      369.21     72.01 o 
  -5  19   7       40.78       55.93     20.64 o 
  -4  19   7       78.73       30.54     17.72 o 
  -3  19   7        1.60      -23.51     21.11 o 
  -2  19   7        0.01       23.31     15.86 o 
  -1  19   7        5.88       15.89     10.80 o 
   0  19   7       54.02       41.10     18.84 o 
   1  19   7      208.18      212.83     19.30 o 
   2  19   7       11.15      -13.82     24.40 o 
   3  19   7       25.50       50.47     17.26 o 
   4  19   7      271.92      341.46     32.05 o 
   5  19   7        0.41       20.41     15.56 o 
   6  19   7        0.58        9.75     15.59 o 
  -7  20   7       61.51       60.24     22.73 o 
  -6  20   7       12.42        7.67     17.51 o 
  -5  20   7       12.51        2.16     17.18 o 
  -4  20   7      146.43      171.85     28.97 o 
  -3  20   7       41.02       65.23     21.72 o 
  -2  20   7       38.40       50.28     19.10 o 
  -1  20   7       89.19       99.81     21.83 o 
   0  20   7       58.33       49.89     15.94 o 
   1  20   7      124.78      123.09     16.74 o 
   2  20   7       46.10       54.61     21.91 o 
   3  20   7       13.45        8.47     13.56 o 
   4  20   7       70.19       52.34     18.62 o 
   5  20   7        1.56       17.99     15.61 o 
   6  20   7       51.13       22.48     18.19 o 
  -6  21   7       17.70       15.85     20.83 o 
  -5  21   7       38.49       31.38     20.61 o 
  -4  21   7       51.97       73.90     22.96 o 
  -3  21   7       26.11       31.16     16.68 o 
  -2  21   7       23.29       13.37     16.31 o 
  -1  21   7      175.38      193.61     39.44 o 
   0  21   7        1.74       15.70     12.81 o 
   1  21   7       18.89       19.00     17.93 o 
   2  21   7       72.71       33.62     14.63 o 
   3  21   7      175.56      174.74     24.92 o 
   4  21   7        1.54        5.27     14.65 o 
   5  21   7       43.91       18.94     16.51 o 
  -6  22   7        0.35      -12.44     32.77 o 
  -5  22   7       13.56       15.37     20.39 o 
  -4  22   7      191.20      260.22     43.22 o 
  -3  22   7       79.13       86.83     25.70 o 
  -2  22   7       42.90       53.64     19.95 o 
  -1  22   7       75.42       74.08     40.14 o 
   0  22   7       17.82       23.82     13.87 o 
   1  22   7       10.68       15.82     13.80 o 
   2  22   7        0.38       -9.36     13.35 o 
   3  22   7       95.08      114.84     36.65 o 
   4  22   7       48.36       24.67     17.43 o 
  -5  23   7       40.18       39.80     21.11 o 
  -4  23   7        0.69        6.05     21.21 o 
  -3  23   7      167.16      220.85     32.72 o 
  -2  23   7        7.87       -0.49     22.71 o 
  -1  23   7       22.89       54.63     20.90 o 
   0  23   7        6.73       20.72     16.01 o 
   1  23   7      207.44      171.83     53.98 o 
   2  23   7       36.53       47.81     21.51 o 
   3  23   7        7.55       -2.57     12.97 o 
   4  23   7       55.99       43.98     19.38 o 
  -4  24   7        3.68       12.03     19.77 o 
  -3  24   7        8.57       18.79     24.00 o 
  -2  24   7        7.48       19.57     17.78 o 
  -1  24   7      169.50      171.52     38.44 o 
   0  24   7       10.56       32.76     17.85 o 
   1  24   7        0.57       20.80     27.19 o 
   2  24   7       10.84       -6.97     15.34 o 
   3  24   7       49.15       75.89     25.10 o 
  -3  25   7       13.73        5.78     19.27 o 
  -2  25   7       16.86       24.97     20.42 o 
  -1  25   7       13.98       45.08     20.87 o 
   0  25   7      200.67      325.08     49.80 o 
   1  25   7       40.06       19.48     19.22 o 
 -10   0   8        2.55      -26.29     17.73 o 
  -8   0   8        5.40       17.47     13.44 o 
  -6   0   8        8.07       -5.06      8.82 o 
  -4   0   8      678.57      641.31     31.85 o 
  -2   0   8      528.92      498.70     25.63 o 
   0   0   8      289.93      286.44     30.08 o 
   2   0   8      634.60      688.81     44.02 o 
   4   0   8       42.57       50.40     22.91 o 
   6   0   8       39.46       45.62     24.90 o 
   8   0   8      396.97      365.12     47.81 o 
 -11   1   8        2.73      -24.79     16.53 o 
 -10   1   8       81.27      153.09     30.18 o 
  -9   1   8        0.01        4.17     15.14 o 
  -8   1   8       19.29       27.05     10.53 o 
  -7   1   8       16.66       26.56     14.41 o 
  -6   1   8        2.41        1.91      7.08 o 
  -5   1   8        0.11        2.78      7.07 o 
  -4   1   8      183.19      196.91     14.77 o 
  -3   1   8        9.71       10.73      7.22 o 
  -2   1   8      684.20      599.87     21.07 o 
  -1   1   8        0.48        5.73      7.22 o 
   0   1   8       69.96       76.81     10.77 o 
   1   1   8      511.85      467.83     24.86 o 
   2   1   8      706.33      696.84     30.56 o 
   3   1   8       20.96       20.91     22.71 o 
   4   1   8      154.99      150.74     19.41 o 
   5   1   8       17.06       32.20     14.84 o 
   6   1   8      368.91      381.86     30.35 o 
   7   1   8       30.37       37.97     19.23 o 
   8   1   8        6.66       23.02     19.08 o 
   9   1   8       12.03       -0.40     29.28 o 
 -10   2   8       13.15       19.34     16.23 o 
  -9   2   8       11.85      -11.63     13.11 o 
  -8   2   8       12.05       23.09      9.94 o 
  -7   2   8      157.76      202.74     17.86 o 
  -6   2   8       12.63        5.03      7.42 o 
  -5   2   8      638.37      631.68     23.34 o 
  -4   2   8      424.90      397.67     18.89 o 
  -3   2   8      314.64      319.53     16.53 o 
  -2   2   8       35.82       37.39      8.27 o 
  -1   2   8      563.90      525.97     18.00 o 
   0   2   8      514.12      474.48     19.45 o 
   1   2   8     1079.38     1109.37     30.22 o 
   2   2   8       27.54       23.99      9.38 o 
   3   2   8        0.28       -1.26     11.62 o 
   4   2   8        0.13       -6.08     10.87 o 
   5   2   8      289.64      261.68     52.59 o 
   6   2   8       47.86       41.80     17.52 o 
   7   2   8      295.34      375.15     32.00 o 
   8   2   8      443.41      414.28     29.46 o 
   9   2   8       24.81       33.21     22.31 o 
 -10   3   8        0.17        8.29     16.41 o 
  -9   3   8        4.43       20.85     20.52 o 
  -8   3   8       14.93       12.48     10.99 o 
  -7   3   8      405.60      367.77     26.23 o 
  -6   3   8      409.53      355.58     24.39 o 
  -5   3   8      327.27      309.17     18.13 o 
  -4   3   8      966.42      967.95     27.29 o 
  -3   3   8      459.63      439.03     18.62 o 
  -2   3   8      327.57      355.28     16.77 o 
  -1   3   8       75.27       65.73      9.29 o 
   0   3   8        2.91       -3.75      6.75 o 
   1   3   8       10.42        9.57      7.56 o 
   2   3   8       42.40       36.92     10.27 o 
   3   3   8      380.22      342.23     26.80 o 
   4   3   8       87.04      110.41     15.18 o 
   5   3   8      130.02      140.96     17.65 o 
   6   3   8       81.22       96.56     39.57 o 
   7   3   8        3.96       28.37     13.78 o 
   8   3   8       42.29       51.29     20.00 o 
   9   3   8        7.66       -4.28     16.14 o 
 -10   4   8        0.96       23.55     17.95 o 
  -9   4   8        0.56       -0.51     26.09 o 
  -8   4   8       12.15        5.98     12.39 o 
  -7   4   8       79.52       70.93     15.89 o 
  -6   4   8       81.70       79.70     11.97 o 
  -5   4   8      617.17      591.71     23.14 o 
  -4   4   8      532.47      551.29     21.24 o 
  -3   4   8      277.35      254.01     15.82 o 
  -2   4   8      129.53      123.03     11.99 o 
  -1   4   8        0.60       -8.85      5.90 o 
   0   4   8       50.05       40.52      9.38 o 
   1   4   8       82.40       92.90     12.18 o 
   2   4   8       92.77       95.52     12.65 o 
   3   4   8       28.78       32.86     13.14 o 
   4   4   8       25.77       22.23     11.29 o 
   5   4   8      138.10      151.09     23.31 o 
   6   4   8      213.09      192.98     20.70 o 
   7   4   8       67.81       97.10     23.27 o 
   8   4   8      298.56      252.25     33.02 o 
   9   4   8        1.34        8.70     17.58 o 
 -10   5   8       36.43       25.98     18.47 o 
  -9   5   8       28.60        7.88     14.71 o 
  -8   5   8       11.56       21.00     15.14 o 
  -7   5   8      122.96      130.79     20.56 o 
  -6   5   8      374.52      372.54     21.30 o 
  -5   5   8      214.79      230.61     16.87 o 
  -4   5   8       37.49       35.95      8.99 o 
  -3   5   8      644.12      620.46     28.23 o 
  -2   5   8     1454.73     1406.12     30.66 o 
  -1   5   8      415.68      392.41     32.86 o 
   0   5   8       40.11       41.92     14.95 o 
   1   5   8       64.27       51.37     10.26 o 
   2   5   8        1.77       16.30      8.73 o 
   3   5   8       61.72       65.93     12.29 o 
   4   5   8      286.93      287.85     36.29 o 
   5   5   8       71.40       53.88     13.75 o 
   6   5   8       42.45       26.95     14.17 o 
   7   5   8        8.98       -8.90     18.52 o 
   8   5   8       23.96       47.56     49.60 o 
   9   5   8       17.09       17.80     19.43 o 
 -10   6   8       13.15        9.50     15.43 o 
  -9   6   8        0.12        5.68     13.80 o 
  -8   6   8       93.32      101.35     22.99 o 
  -7   6   8       37.50       32.88     10.26 o 
  -6   6   8      106.37       86.69     12.60 o 
  -5   6   8        4.27       -3.22      7.08 o 
  -4   6   8      812.53      796.69     25.45 o 
  -3   6   8      313.14      303.44     16.99 o 
  -2   6   8       76.08       91.01     11.01 o 
  -1   6   8        0.36        1.43      6.55 o 
   0   6   8      286.90      282.44     16.67 o 
   1   6   8      135.76      150.63     17.93 o 
   2   6   8      511.72      483.25     21.71 o 
   3   6   8        1.81       13.20      8.80 o 
   4   6   8      129.78      143.23     16.51 o 
   5   6   8        1.41       13.37     10.36 o 
   6   6   8      152.32      148.09     24.78 o 
   7   6   8       13.34        5.90     15.51 o 
   8   6   8        9.84        1.58     25.40 o 
   9   6   8       10.06       -7.96     20.62 o 
 -10   7   8       12.68       -2.27     14.55 o 
  -9   7   8       16.95       11.55     26.09 o 
  -8   7   8      192.64      190.88     28.73 o 
  -7   7   8       63.31       30.90     16.16 o 
  -6   7   8      182.91      176.15     16.15 o 
  -5   7   8        9.97        0.76      7.06 o 
  -4   7   8      456.04      420.73     20.32 o 
  -3   7   8      283.85      294.01     17.71 o 
  -2   7   8      242.00      231.15     15.07 o 
  -1   7   8        6.65        4.35      6.56 o 
   0   7   8      373.37      354.50     18.01 o 
   1   7   8      176.86      169.97     16.94 o 
   2   7   8       31.55       18.84     13.96 o 
   3   7   8       16.42        7.70      8.44 o 
   4   7   8       19.83       15.14      9.66 o 
   5   7   8       96.43      100.49     15.88 o 
   6   7   8      150.03      165.50     25.57 o 
   7   7   8       36.25       44.07     19.86 o 
   8   7   8        5.68        4.64     16.53 o 
 -10   8   8       33.32       64.32     38.74 o 
  -9   8   8        0.10      -14.40     12.39 o 
  -8   8   8        5.20       -1.02     16.93 o 
  -7   8   8        5.36       12.06     14.90 o 
  -6   8   8       78.47       75.46     12.05 o 
  -5   8   8        0.50        3.57      7.48 o 
  -4   8   8      338.92      354.33     19.01 o 
  -3   8   8       68.96       69.34     10.42 o 
  -2   8   8       94.27      107.58     13.37 o 
  -1   8   8        2.39        7.63      7.36 o 
   0   8   8        0.01        8.79      7.46 o 
   1   8   8       13.86       20.10      8.66 o 
   2   8   8      256.94      274.45     18.45 o 
   3   8   8       14.40       -0.46      8.51 o 
   4   8   8       23.36       14.94      9.54 o 
   5   8   8       75.95       80.90     19.62 o 
   6   8   8      140.93      186.02     27.23 o 
   7   8   8       49.10       56.65     19.72 o 
   8   8   8        0.22       -3.06     25.90 o 
 -10   9   8        0.68      -15.73     14.93 o 
  -9   9   8       73.26       64.02     21.92 o 
  -8   9   8       13.46       13.52     14.82 o 
  -7   9   8       27.60       13.44     14.21 o 
  -6   9   8        3.03       23.95     11.38 o 
  -5   9   8       71.99       70.86     17.18 o 
  -4   9   8      981.44     1034.90     33.49 o 
  -3   9   8      517.10      524.53     20.76 o 
  -2   9   8      669.33      679.27     22.50 o 
  -1   9   8      785.32      735.57     22.83 o 
   0   9   8      101.01      103.98     16.29 o 
   1   9   8      124.99      101.11     12.52 o 
   2   9   8      164.48      177.69     16.09 o 
   3   9   8      741.78      744.08     27.69 o 
   4   9   8      180.13      184.99     19.00 o 
   5   9   8      335.60      325.85     31.44 o 
   6   9   8       44.83        5.38     25.20 o 
   7   9   8        6.59       10.70     15.36 o 
   8   9   8        7.79        0.08     16.41 o 
 -10  10   8        0.17      -14.95     15.84 o 
  -9  10   8       21.80        1.13     22.31 o 
  -8  10   8       72.06      144.37     31.87 o 
  -7  10   8       29.78       26.24     14.79 o 
  -6  10   8      477.71      562.01     32.17 o 
  -5  10   8       10.39       24.73      9.57 o 
  -4  10   8        6.45        6.83      7.24 o 
  -3  10   8      145.04      148.46     13.89 o 
  -2  10   8     1141.53     1191.45     29.79 o 
  -1  10   8       90.90      101.94     15.90 o 
   0  10   8      622.81      593.31     22.83 o 
   1  10   8      461.65      412.94     20.53 o 
   2  10   8      459.49      442.87     47.76 o 
   3  10   8        3.15       21.19      9.70 o 
   4  10   8       21.54        7.24     11.76 o 
   5  10   8       40.57       54.65     21.41 o 
   6  10   8      336.92      344.14     34.77 o 
   7  10   8       24.94       -9.19     14.62 o 
   8  10   8       90.16       75.60     27.89 o 
  -9  11   8       23.90       54.48     20.97 o 
  -8  11   8       73.31       61.79     21.19 o 
  -7  11   8        0.42       12.81     15.27 o 
  -6  11   8       19.21       23.39     14.49 o 
  -5  11   8      144.80      177.29     20.48 o 
  -4  11   8       54.72       59.60     10.85 o 
  -3  11   8       50.18       65.90     10.81 o 
  -2  11   8      165.17      195.75     15.03 o 
  -1  11   8      409.71      397.40     18.77 o 
   0  11   8        2.93       -0.56      7.21 o 
   1  11   8       11.93       19.99     10.44 o 
   2  11   8      172.68      190.00     16.62 o 
   3  11   8        7.04       15.64     11.48 o 
   4  11   8        0.03       -2.36     11.95 o 
   5  11   8        1.33       23.41     13.86 o 
   6  11   8       25.74       26.41     16.51 o 
   7  11   8        0.76        3.64     17.37 o 
   8  11   8        1.63      -13.60     15.73 o 
  -9  12   8        1.57       29.86     17.13 o 
  -8  12   8       31.00       42.36     18.50 o 
  -7  12   8       56.54       34.25     17.10 o 
  -6  12   8      123.04      134.46     24.42 o 
  -5  12   8       13.71        5.84      9.51 o 
  -4  12   8       62.76       38.47     18.63 o 
  -3  12   8      707.28      708.33     26.13 o 
  -2  12   8       19.40       22.66      8.74 o 
  -1  12   8       32.22       36.94      9.24 o 
   0  12   8        0.76       -9.36      7.28 o 
   1  12   8       53.94       35.76      9.76 o 
   2  12   8      461.91      458.27     22.96 o 
   3  12   8      254.28      272.10     25.92 o 
   4  12   8       20.58        9.21     30.78 o 
   5  12   8        6.68       -6.40     22.91 o 
   6  12   8       16.91       20.25     15.25 o 
   7  12   8        3.77      -33.17     37.85 o 
   8  12   8       74.56       14.25     20.58 o 
  -9  13   8       20.74       25.84     18.01 o 
  -8  13   8        0.22      -12.44     15.24 o 
  -7  13   8       35.73       43.80     18.00 o 
  -6  13   8      202.18      209.11     32.67 o 
  -5  13   8      129.97      178.69     21.43 o 
  -4  13   8        6.79       -2.58      9.59 o 
  -3  13   8       29.46       18.24     11.64 o 
  -2  13   8       12.59       31.90      9.67 o 
  -1  13   8       80.33       66.86     11.37 o 
   0  13   8        5.91       19.66      8.46 o 
   1  13   8        0.03        4.90      7.95 o 
   2  13   8       17.47        8.08     11.23 o 
   3  13   8        6.31       41.15     14.24 o 
   4  13   8      293.50      284.06     29.09 o 
   5  13   8        0.21      -15.22     11.20 o 
   6  13   8       15.35       -1.43     34.06 o 
   7  13   8        4.18        5.49     27.29 o 
  -9  14   8      132.26      138.81     34.96 o 
  -8  14   8        4.75       34.78     18.88 o 
  -7  14   8      100.97       86.21     23.22 o 
  -6  14   8       79.21      117.67     25.90 o 
  -5  14   8       93.00      116.17     24.60 o 
  -4  14   8       23.76       23.10     11.59 o 
  -3  14   8       46.25       40.45     15.36 o 
  -2  14   8      322.81      304.13     18.63 o 
  -1  14   8      684.15      684.57     24.28 o 
   0  14   8      157.59      179.51     14.57 o 
   1  14   8      265.81      290.63     19.45 o 
   2  14   8      177.87      163.69     20.94 o 
   3  14   8        0.28        1.11     11.81 o 
   4  14   8       21.24       18.77     13.41 o 
   5  14   8       12.50       -2.23     12.56 o 
   6  14   8        0.23        1.39     14.83 o 
   7  14   8       64.22       85.50     23.16 o 
  -8  15   8        0.56       12.24     28.19 o 
  -7  15   8        4.96       -7.05     22.31 o 
  -6  15   8      384.13      445.97     39.90 o 
  -5  15   8        0.18        6.62     14.04 o 
  -4  15   8        0.03        0.88     14.20 o 
  -3  15   8       65.49       89.21     20.18 o 
  -2  15   8        8.62       12.27      9.12 o 
  -1  15   8        1.27        5.98      9.37 o 
   0  15   8       65.88       70.71     11.37 o 
   1  15   8      116.44      130.24     21.41 o 
   2  15   8      172.12      201.08     22.69 o 
   3  15   8        2.16       31.65     14.14 o 
   4  15   8       10.88       21.25     14.44 o 
   5  15   8        2.21      -15.36     12.96 o 
   6  15   8        2.32        6.09     16.29 o 
   7  15   8       58.46       95.51     31.17 o 
  -8  16   8      186.37      232.60     59.16 o 
  -7  16   8      172.27      181.84     29.35 o 
  -6  16   8        3.14       25.05     16.01 o 
  -5  16   8      110.38       95.43     23.58 o 
  -4  16   8       16.20       35.90     16.58 o 
  -3  16   8       11.22       16.09     12.36 o 
  -2  16   8      363.39      436.34     27.52 o 
  -1  16   8       41.69       67.36     12.16 o 
   0  16   8       56.75       77.82     11.76 o 
   1  16   8      245.21      273.72     45.62 o 
   2  16   8      269.06      305.33     26.80 o 
   3  16   8       94.63       78.19     17.80 o 
   4  16   8        2.73        4.21     12.82 o 
   5  16   8        2.53       15.71     14.56 o 
   6  16   8       37.93       80.14     22.91 o 
  -8  17   8       92.00      123.16     29.27 o 
  -7  17   8        9.92       34.88     19.41 o 
  -6  17   8      250.42      245.56     35.16 o 
  -5  17   8      158.64      146.66     44.52 o 
  -4  17   8      429.15      449.69     75.10 o 
  -3  17   8      109.27      130.62     19.98 o 
  -2  17   8       81.79      110.54     22.11 o 
  -1  17   8        1.06        1.13     11.23 o 
   0  17   8        3.56        2.82      9.40 o 
   1  17   8        4.56       -8.16     10.12 o 
   2  17   8      226.40      256.07     25.13 o 
   3  17   8       49.19       62.91     17.13 o 
   4  17   8       15.01       33.07     15.26 o 
   5  17   8       69.20       56.40     23.11 o 
   6  17   8        0.09        3.34     15.84 o 
  -7  18   8      124.36      163.10     33.17 o 
  -6  18   8      114.72      134.56     27.46 o 
  -5  18   8        4.60       41.43     18.52 o 
  -4  18   8        2.61       -1.79     37.05 o 
  -3  18   8       21.65       -1.62     19.22 o 
  -2  18   8       31.32       15.61     13.16 o 
  -1  18   8      316.03      344.32     32.22 o 
   0  18   8      153.02      146.11     17.17 o 
   1  18   8        1.30        7.94     21.61 o 
   2  18   8       14.61       15.51     12.35 o 
   3  18   8       31.41       12.27     25.20 o 
   4  18   8       12.20       22.88     14.97 o 
   5  18   8      120.24      106.97     24.60 o 
   6  18   8        5.39        3.74     17.23 o 
  -7  19   8        0.67        8.28     18.97 o 
  -6  19   8       47.97      -21.68     16.83 o 
  -5  19   8        2.22       14.52     21.21 o 
  -4  19   8      235.58      322.19     36.56 o 
  -3  19   8        0.01       -8.08     14.32 o 
  -2  19   8       35.28       47.68     18.60 o 
  -1  19   8       64.27       82.01     21.10 o 
   0  19   8       67.02       64.64     16.77 o 
   1  19   8       10.38        9.33     11.76 o 
   2  19   8       76.69       41.55     15.05 o 
   3  19   8        8.41       12.42     13.45 o 
   4  19   8        0.27       -3.06     14.07 o 
   5  19   8       93.88       60.78     20.34 o 
  -6  20   8      111.15      106.19     25.88 o 
  -5  20   8       20.22       31.73     25.50 o 
  -4  20   8        0.15        2.63     16.80 o 
  -3  20   8        8.46       13.26     15.30 o 
  -2  20   8        2.05      -13.64     13.58 o 
  -1  20   8        6.09        3.75     18.62 o 
   0  20   8        0.08       -2.35     11.02 o 
   1  20   8       12.33       -5.04     15.54 o 
   2  20   8        4.76       23.28     13.39 o 
   3  20   8       20.13        7.93     19.92 o 
   4  20   8      189.26      200.60     27.22 o 
   5  20   8        0.78       14.71     17.50 o 
  -6  21   8       30.38       51.46     22.89 o 
  -5  21   8       15.09       -5.21     17.49 o 
  -4  21   8       61.83       58.83     24.30 o 
  -3  21   8       86.72       74.12     23.10 o 
  -2  21   8        8.66       13.74     18.41 o 
  -1  21   8       17.12        2.47     21.51 o 
   0  21   8        2.25       10.62     17.43 o 
   1  21   8        3.28       -3.98     12.75 o 
   2  21   8       20.97       27.50     14.29 o 
   3  21   8       13.59       -1.82     22.41 o 
   4  21   8       86.69       62.88     18.69 o 
  -5  22   8       47.50       61.90     25.00 o 
  -4  22   8       23.40       31.37     21.82 o 
  -3  22   8        1.85       -6.52     15.71 o 
  -2  22   8      245.47      232.37     32.26 o 
  -1  22   8       11.86       -4.72     33.36 o 
   0  22   8       75.64      134.95     22.24 o 
   1  22   8       70.57       63.74     22.11 o 
   2  22   8        0.65       -9.76     15.34 o 
   3  22   8       14.96        8.83     33.46 o 
  -4  23   8       32.49       10.01     25.50 o 
  -3  23   8        8.63        0.88     17.49 o 
  -2  23   8       29.90       67.30     22.46 o 
  -1  23   8        1.57       -7.37     30.28 o 
   0  23   8        0.17      -11.35     14.14 o 
   1  23   8       13.62       -0.40     14.54 o 
   2  23   8       17.93       22.91     19.72 o 
  -2  24   8        9.75       27.15     21.01 o 
  -1  24   8       37.59       17.13     34.46 o 
   1  24   8       47.28       36.45     20.52 o 
  -9   0   9      115.29      201.18     47.01 o 
  -7   0   9       37.64       41.03     16.58 o 
  -5   0   9       71.21       33.44     14.74 o 
  -3   0   9     1407.52     1193.48     53.78 o 
  -1   0   9       45.45       42.43     16.73 o 
   1   0   9        0.09        2.79     13.74 o 
   3   0   9        6.86      -14.74     14.54 o 
   5   0   9       95.64       62.15     25.30 o 
   7   0   9       31.39       52.99     27.89 o 
 -10   1   9       80.59      147.45     31.51 o 
  -9   1   9        0.69        4.29     19.42 o 
  -8   1   9       19.76       23.34     10.68 o 
  -7   1   9        4.59       11.23      9.76 o 
  -6   1   9      284.76      267.56     27.83 o 
  -5   1   9       87.19       70.55     15.09 o 
  -4   1   9      124.01      153.21     14.57 o 
  -3   1   9        7.79       10.18      9.14 o 
  -2   1   9      116.04      138.13     12.72 o 
  -1   1   9        5.75        0.89      9.65 o 
   0   1   9        0.45      -11.46      8.93 o 
   1   1   9      190.50      173.03     15.43 o 
   2   1   9      360.80      304.53     24.07 o 
   3   1   9       35.17       13.63     13.22 o 
   4   1   9      122.61      127.49     20.01 o 
   5   1   9      258.90      278.06     41.03 o 
   6   1   9       33.76       44.66     18.17 o 
   7   1   9        0.32        8.50     23.41 o 
   8   1   9       11.20       -5.90     19.82 o 
 -10   2   9        9.05       19.91     26.19 o 
  -9   2   9      104.72       96.37     24.01 o 
  -8   2   9      124.30      108.90     15.77 o 
  -7   2   9       16.96        0.32      8.51 o 
  -6   2   9        8.04        9.18      8.21 o 
  -5   2   9       54.56       35.49     10.02 o 
  -4   2   9       53.05       67.25     11.10 o 
  -3   2   9     2514.50     2313.60     42.84 o 
  -2   2   9      316.76      355.23     17.66 o 
  -1   2   9        0.41       -4.26      9.86 o 
   0   2   9        7.70        3.09      9.85 o 
   1   2   9       16.48       13.64      8.96 o 
   2   2   9       10.71        8.82      9.11 o 
   3   2   9       20.51       28.53     10.82 o 
   4   2   9      311.81      330.40     22.66 o 
   5   2   9      100.02      118.63     16.72 o 
   6   2   9        1.43       12.16     14.60 o 
   7   2   9       78.30       81.06     17.46 o 
   8   2   9        0.90       18.48     25.10 o 
 -10   3   9        0.01        5.39     15.96 o 
  -9   3   9       19.95       -1.74     18.46 o 
  -8   3   9        0.20       18.94     10.41 o 
  -7   3   9      115.05      112.57     20.64 o 
  -6   3   9      177.19      184.04     16.83 o 
  -5   3   9      393.31      383.61     21.91 o 
  -4   3   9       34.32       34.32      9.30 o 
  -3   3   9        0.11       -0.71      7.59 o 
  -2   3   9       17.79       20.20      7.98 o 
  -1   3   9        0.01      -11.79     20.12 o 
   0   3   9      273.71      286.41     22.39 o 
   1   3   9        4.34       13.50      8.70 o 
   2   3   9      399.36      398.81     21.91 o 
   3   3   9      131.26      128.01     15.48 o 
   4   3   9        4.43        7.40      9.83 o 
   5   3   9      410.34      423.50     26.24 o 
   6   3   9       47.69       42.20     14.23 o 
   7   3   9        0.25       -2.65     11.86 o 
   8   3   9        3.33      -21.33     14.22 o 
 -10   4   9        3.38       -6.82     48.10 o 
  -9   4   9        6.58       -6.25     13.86 o 
  -8   4   9        3.87        2.99      9.38 o 
  -7   4   9       37.45       53.49     12.13 o 
  -6   4   9        0.40        5.57      7.70 o 
  -5   4   9        0.81       -3.91      8.37 o 
  -4   4   9       12.78        4.11      7.59 o 
  -3   4   9     1898.55     1666.32     42.86 o 
  -2   4   9      190.01      185.51     15.35 o 
  -1   4   9      220.37      210.48     20.56 o 
   0   4   9       18.54       11.12     11.14 o 
   1   4   9      453.47      453.19     21.69 o 
   2   4   9      227.04      218.82     18.05 o 
   3   4   9        4.60       -3.56      8.90 o 
   4   4   9      105.96       91.62     14.81 o 
   5   4   9        4.55        3.65     10.73 o 
   6   4   9      102.11      128.04     18.54 o 
   7   4   9       14.25       23.86     18.04 o 
   8   4   9       94.54      121.75     43.92 o 
 -10   5   9       17.81       -0.53     16.99 o 
  -9   5   9       16.89       13.86     16.47 o 
  -8   5   9       23.37       18.99     17.03 o 
  -7   5   9      343.26      318.79     22.24 o 
  -6   5   9        1.87        7.80      8.23 o 
  -5   5   9        0.44        0.01      7.73 o 
  -4   5   9       50.94       58.86     13.34 o 
  -3   5   9      396.30      423.12     26.72 o 
  -2   5   9        2.07        9.42      7.29 o 
  -1   5   9      126.77      114.44     17.16 o 
   0   5   9      165.91      163.33     35.26 o 
   1   5   9      902.43      952.99     29.93 o 
   2   5   9      228.06      196.18     17.83 o 
   3   5   9        1.64        2.26      9.09 o 
   4   5   9       28.69       21.34     11.33 o 
   5   5   9       49.30       28.60     12.68 o 
   6   5   9        4.90       -5.53     11.08 o 
   7   5   9        7.40       -0.37     15.05 o 
   8   5   9        6.38       20.01     18.16 o 
 -10   6   9        0.48       -9.68     16.26 o 
  -9   6   9       14.65       38.81     19.50 o 
  -8   6   9        2.87       12.60     16.13 o 
  -7   6   9      145.80      145.77     16.75 o 
  -6   6   9       10.43       23.46      9.36 o 
  -5   6   9       52.20       67.33     11.75 o 
  -4   6   9      165.10      213.11     16.40 o 
  -3   6   9      609.30      644.86     23.21 o 
  -2   6   9        1.72       -3.40      7.01 o 
  -1   6   9        0.07        6.09      9.61 o 
   0   6   9        4.72       -7.17      9.92 o 
   1   6   9       47.42       40.01     10.73 o 
   2   6   9        0.71       -0.02      9.35 o 
   3   6   9       83.15       96.04     14.43 o 
   4   6   9        3.07        8.11     10.72 o 
   5   6   9      184.57      246.99     30.80 o 
   6   6   9      153.67      130.59     24.55 o 
   7   6   9        5.50      -22.66     15.54 o 
   8   6   9       35.68        8.41     18.27 o 
  -9   7   9       14.44       30.87     18.25 o 
  -8   7   9       17.33       28.87     16.27 o 
  -7   7   9       27.39       13.29     13.65 o 
  -6   7   9        4.69       -3.30      7.95 o 
  -5   7   9       18.52       20.12      8.82 o 
  -4   7   9       77.51       63.37     10.60 o 
  -3   7   9      289.33      330.45     18.89 o 
  -2   7   9       19.75       18.62      8.24 o 
  -1   7   9        1.76       -0.39     13.74 o 
   0   7   9      190.29      223.47     30.08 o 
   1   7   9      101.39       84.13     22.99 o 
   2   7   9      142.27      146.31     15.89 o 
   3   7   9      197.07      204.69     18.64 o 
   4   7   9        6.25       16.00     10.78 o 
   5   7   9        4.44        5.91     10.59 o 
   6   7   9        0.01       20.04     23.80 o 
   7   7   9       40.43       74.90     22.38 o 
   8   7   9       38.56       58.50     21.87 o 
  -9   8   9       19.14       17.81     16.59 o 
  -8   8   9      132.52      145.03     26.59 o 
  -7   8   9      119.62       96.39     27.66 o 
  -6   8   9       64.32       56.63     13.88 o 
  -5   8   9        1.11       -1.66      8.11 o 
  -4   8   9       48.00       54.82     11.30 o 
  -3   8   9       44.63       45.65     11.20 o 
  -2   8   9       44.59       29.83      8.61 o 
  -1   8   9       32.65       53.29     15.54 o 
   0   8   9        1.09       14.54     14.54 o 
   1   8   9       27.59       23.95      9.57 o 
   2   8   9        0.36       17.53      9.33 o 
   3   8   9        2.47        3.20      8.62 o 
   4   8   9       82.58       77.52     14.01 o 
   5   8   9      116.62      140.34     24.26 o 
   6   8   9       88.05       84.36     21.61 o 
   7   8   9        4.90      -11.80     15.20 o 
  -9   9   9       13.94       24.13     16.98 o 
  -8   9   9        2.66       -5.72     13.94 o 
  -7   9   9       70.75       85.02     17.14 o 
  -6   9   9       43.48       33.31     12.92 o 
  -5   9   9       30.51       32.72     10.56 o 
  -4   9   9      131.86      154.67     21.76 o 
  -3   9   9      231.82      238.38     16.88 o 
  -2   9   9       20.02       27.54      8.87 o 
  -1   9   9        0.72      -11.03      9.66 o 
   0   9   9       16.21       20.78     11.79 o 
   1   9   9       46.36       47.44     11.05 o 
   2   9   9        1.47        6.92      8.68 o 
   3   9   9        0.00       -0.13      8.47 o 
   4   9   9       33.23       29.07     18.40 o 
   5   9   9       10.45        8.38     13.57 o 
   6   9   9       32.09        3.73     15.29 o 
   7   9   9        2.54       -0.52     15.58 o 
  -9  10   9       51.67       55.06     22.12 o 
  -8  10   9        7.25       13.09     15.34 o 
  -7  10   9       14.90       14.40     15.34 o 
  -6  10   9       24.85       20.24     12.25 o 
  -5  10   9       83.80       72.33     12.27 o 
  -4  10   9      367.21      378.42     21.06 o 
  -3  10   9      183.69      172.29     15.17 o 
  -2  10   9       70.89       83.23     11.57 o 
  -1  10   9       13.08       16.16     11.48 o 
   0  10   9      311.38      316.91     25.22 o 
   1  10   9      107.50      103.16     13.71 o 
   2  10   9       87.03       96.48     14.05 o 
   3  10   9       22.62       20.43     11.01 o 
   4  10   9       34.03       39.55     16.69 o 
   5  10   9        1.59        8.60     14.19 o 
   6  10   9       27.80       11.02     16.48 o 
   7  10   9        6.23      -11.72     15.78 o 
  -9  11   9        1.96      -10.06     16.62 o 
  -8  11   9       58.99       55.04     35.36 o 
  -7  11   9        0.99       13.42     15.63 o 
  -6  11   9       87.12       91.52     17.61 o 
  -5  11   9        5.48       14.14     16.48 o 
  -4  11   9      336.64      343.33     20.79 o 
  -3  11   9        9.89        8.54      8.71 o 
  -2  11   9       27.02       28.48     11.01 o 
  -1  11   9      147.72      157.12     25.99 o 
   0  11   9      396.54      352.50     26.33 o 
   1  11   9       90.39       65.01     12.25 o 
   2  11   9      465.30      499.46     24.32 o 
   3  11   9        1.40       16.05     13.55 o 
   4  11   9      431.02      429.62     33.80 o 
   5  11   9       21.95        1.80     18.43 o 
   6  11   9        2.86       -0.65     15.51 o 
   7  11   9       22.51       -0.10     16.50 o 
  -9  12   9       11.44       30.44     19.92 o 
  -8  12   9       84.02      135.36     27.85 o 
  -7  12   9        7.40       23.88     16.48 o 
  -6  12   9        0.38       17.77     12.20 o 
  -5  12   9        0.59       19.14     12.30 o 
  -4  12   9       17.96       23.39     12.53 o 
  -3  12   9       10.33        8.54      7.73 o 
  -2  12   9       39.44       48.02     10.44 o 
  -1  12   9      271.10      235.96     23.17 o 
   0  12   9      887.79      950.84     39.12 o 
   1  12   9        3.15        1.31      8.21 o 
   2  12   9        0.46        8.42      8.97 o 
   3  12   9        1.17      -15.53     10.35 o 
   4  12   9       17.49       38.76     15.87 o 
   5  12   9        7.53       23.02     19.02 o 
   6  12   9       17.13        3.29     15.28 o 
   7  12   9        1.40      -27.02     30.68 o 
  -8  13   9       91.40       56.43     31.57 o 
  -7  13   9        4.69       -9.69     17.33 o 
  -6  13   9       31.75       38.26     26.09 o 
  -5  13   9        0.49       -4.64     10.64 o 
  -4  13   9        8.58        4.80     10.02 o 
  -3  13   9        0.15       -1.61      8.09 o 
  -2  13   9        1.19      -10.66      7.10 o 
  -1  13   9        0.25       24.71     12.78 o 
   0  13   9      693.44      790.84     36.23 o 
   1  13   9      125.88      140.45     16.10 o 
   2  13   9      623.40      587.27     32.31 o 
   3  13   9       10.28       19.37     13.78 o 
   4  13   9        5.08       13.70     13.56 o 
   5  13   9        1.72      -10.41     12.07 o 
   6  13   9       21.47       41.00     38.54 o 
  -8  14   9       87.80       92.65     25.24 o 
  -7  14   9       49.91       47.88     35.85 o 
  -6  14   9        1.55       -5.07     13.36 o 
  -5  14   9       59.37       30.37     17.44 o 
  -4  14   9      124.79      141.54     19.35 o 
  -3  14   9       46.39       64.93     17.14 o 
  -2  14   9        0.03        9.86      9.06 o 
  -1  14   9      446.23      417.45     28.77 o 
   0  14   9       78.66      127.45     24.80 o 
   1  14   9       38.71       36.09     11.37 o 
   2  14   9       18.20       34.04     34.36 o 
   3  14   9       66.95       73.17     17.89 o 
   4  14   9        0.15        2.42     13.67 o 
   5  14   9       73.80       50.45     19.36 o 
   6  14   9        4.29       -8.70     15.74 o 
  -8  15   9       43.14       12.96     20.22 o 
  -7  15   9       20.59       20.52     37.75 o 
  -6  15   9       30.58       32.61     19.07 o 
  -5  15   9        3.29       22.90     15.98 o 
  -4  15   9        0.94        1.85     13.79 o 
  -3  15   9       18.78        3.17     12.08 o 
  -2  15   9       19.59        7.02      9.09 o 
  -1  15   9        5.35        8.67     12.42 o 
   0  15   9      168.92      215.54     23.52 o 
   1  15   9       17.94       15.18     27.39 o 
   2  15   9      177.85      169.53     22.03 o 
   3  15   9       50.29       31.79     14.12 o 
   4  15   9       14.84       25.01     15.21 o 
   5  15   9       35.07       40.62     18.04 o 
   6  15   9        0.99      -13.33     14.96 o 
  -7  16   9       18.20       19.64     18.30 o 
  -6  16   9      235.10      289.33     35.61 o 
  -5  16   9        8.49        1.84     15.59 o 
  -4  16   9        0.73       17.48     12.38 o 
  -3  16   9        6.05       19.82     12.90 o 
  -2  16   9       26.05       43.59     15.25 o 
  -1  16   9      244.34      261.91     24.75 o 
   0  16   9      118.39      123.10     26.89 o 
   1  16   9        4.83       15.52     11.71 o 
   2  16   9       89.20      113.08     19.37 o 
   3  16   9        3.29       10.54     13.01 o 
   4  16   9        0.95       20.29     17.23 o 
   5  16   9        5.10       -7.80     20.52 o 
  -7  17   9        0.44       -5.29     17.19 o 
  -6  17   9        5.23       28.71     18.56 o 
  -5  17   9       78.75       67.94     21.04 o 
  -4  17   9       12.08        4.52     18.13 o 
  -3  17   9       35.77       63.62     15.83 o 
  -2  17   9        0.55       -2.99     11.89 o 
  -1  17   9       14.46       13.19     13.16 o 
   0  17   9       42.35       15.54     17.53 o 
   1  17   9        1.90      -12.29     23.60 o 
   2  17   9       52.96       34.31     16.23 o 
   3  17   9        8.32        1.66     15.04 o 
   4  17   9        4.06       -1.38     12.82 o 
   5  17   9        0.13        9.57     14.90 o 
  -6  18   9       17.65      -15.28     22.71 o 
  -5  18   9       15.58       15.64     17.28 o 
  -4  18   9        3.75        4.38     17.13 o 
  -3  18   9       41.10       22.06     29.24 o 
  -2  18   9       65.68       73.68     17.21 o 
   0  18   9      146.29      174.89     30.48 o 
   1  18   9        4.80       29.28     13.06 o 
   2  18   9       26.84       35.54     17.13 o 
   3  18   9       18.80      -15.09     13.41 o 
   4  18   9       46.09       39.33     24.50 o 
  -6  19   9        1.58       -5.89     47.11 o 
  -5  19   9        8.81       -0.12     27.49 o 
  -4  19   9       55.50       74.53     22.53 o 
  -3  19   9       18.53       29.94     19.68 o 
  -2  19   9       55.14       82.82     23.00 o 
   1  19   9       24.69       28.85     14.04 o 
   2  19   9       77.42       63.46     18.12 o 
   3  19   9        0.39       -7.91     12.39 o 
   4  19   9       13.85       12.19     15.89 o 
  -5  20   9        7.84        4.95     20.12 o 
  -4  20   9        1.80      -10.37     31.97 o 
  -3  20   9        3.25      -19.48     34.86 o 
  -2  20   9      185.04      231.46     48.40 o 
   1  20   9        3.86        7.41     29.18 o 
   2  20   9        1.28       35.24     14.77 o 
   3  20   9        0.74       14.73     14.86 o 
  -4  21   9        4.43       16.50     18.97 o 
  -3  21   9       12.69      -14.34     16.64 o 
  -2  21   9       59.46       26.09     37.85 o 
   1  21   9       78.81      122.70     28.48 o 
   2  21   9        1.93       -5.16     23.80 o 
  -3  22   9        1.32       14.12     21.86 o 
  -2  22   9       25.09       -8.96     29.08 o 
   1  22   9        0.00        4.18     17.13 o 
  -8   0  10        5.75       -6.30     14.99 o 
  -6   0  10       32.03       26.59     17.63 o 
  -4   0  10      651.51      731.28     40.34 o 
  -2   0  10       71.75      100.99     25.30 o 
   0   0  10       70.49       61.15     22.11 o 
   2   0  10      169.94      185.05     30.68 o 
   4   0  10      415.15      417.51     44.42 o 
   6   0  10       40.93       20.32     24.90 o 
  -9   1  10       26.57       10.51     12.15 o 
  -8   1  10        1.18       14.21     12.35 o 
  -7   1  10       18.61       18.76     10.62 o 
  -6   1  10       18.43       25.61     10.11 o 
  -5   1  10        2.53        4.26      8.13 o 
  -4   1  10        9.36        7.94     11.33 o 
  -3   1  10        4.30       23.29      8.53 o 
  -2   1  10       96.65      142.22     19.65 o 
  -1   1  10       30.51       13.44     16.63 o 
   0   1  10       35.31       58.00     14.86 o 
   1   1  10        7.47       18.02     11.99 o 
   2   1  10        0.01       -1.20     15.64 o 
   3   1  10      188.68      167.90     18.09 o 
   4   1  10       35.07       23.84     13.87 o 
   5   1  10        0.48        3.88     14.88 o 
   6   1  10       13.59       17.95     13.33 o 
   7   1  10        3.59       15.24     14.35 o 
  -9   2  10        4.75       -3.56     14.19 o 
  -8   2  10       15.06       35.33     16.75 o 
  -7   2  10       20.07       11.81     10.17 o 
  -6   2  10        5.74       13.82      9.00 o 
  -5   2  10        0.06       21.27      9.24 o 
  -4   2  10      383.29      367.90     21.10 o 
  -3   2  10      145.46      161.06     14.95 o 
  -2   2  10        3.32        0.57     10.72 o 
  -1   2  10       42.83       53.05     14.54 o 
   0   2  10        0.06       17.51     10.82 o 
   1   2  10       15.42        7.42     10.49 o 
   2   2  10        8.80       13.26     12.03 o 
   3   2  10       21.91       24.95     11.96 o 
   4   2  10        3.01       18.15     10.73 o 
   5   2  10       11.38       -7.66     10.25 o 
   6   2  10        3.39       -1.30     12.75 o 
   7   2  10       44.08       47.45     15.89 o 
  -9   3  10       21.17       12.55     17.63 o 
  -8   3  10        3.38       23.81     11.15 o 
  -7   3  10       42.71       63.75     13.13 o 
  -6   3  10        4.51        5.58      8.62 o 
  -5   3  10      267.94      272.67     20.59 o 
  -4   3  10      232.28      226.33     18.86 o 
  -3   3  10      131.67      127.64     13.50 o 
  -2   3  10      241.86      248.93     23.92 o 
  -1   3  10        7.71        3.92     10.35 o 
   0   3  10        0.18       -1.68     10.14 o 
   1   3  10        2.96        8.16     11.05 o 
   2   3  10        0.17        0.66     11.83 o 
   3   3  10        5.72        3.55      9.86 o 
   4   3  10        1.50       -7.64      9.55 o 
   5   3  10       77.53       75.50     15.94 o 
   6   3  10        0.35      -16.97     11.32 o 
   7   3  10        5.60        7.47     14.83 o 
  -9   4  10       10.19        0.31     26.49 o 
  -8   4  10       19.24       36.51     12.28 o 
  -7   4  10        7.83        6.16     10.13 o 
  -6   4  10       11.43        9.54      9.19 o 
  -5   4  10        1.37       10.54      8.59 o 
  -4   4  10       76.81       94.33     13.03 o 
  -3   4  10      229.59      240.12     22.66 o 
  -2   4  10      847.47      838.72     82.17 o 
  -1   4  10        0.38       10.71     10.43 o 
   0   4  10       91.41       90.53     16.98 o 
   1   4  10       63.23       83.24     16.56 o 
   2   4  10       15.72       15.90     18.03 o 
   3   4  10      179.75      150.85     17.30 o 
   4   4  10        0.01       10.81     10.39 o 
   5   4  10      118.30       93.43     16.49 o 
   6   4  10        9.43       27.91     14.45 o 
   7   4  10       11.62       15.31     16.89 o 
  -9   5  10        0.52        5.41     15.12 o 
  -8   5  10       10.38       -1.73     12.05 o 
  -7   5  10        2.71       18.77     13.02 o 
  -6   5  10       25.79        7.59      9.01 o 
  -5   5  10      111.38       96.90     13.89 o 
  -4   5  10      447.80      436.08     22.59 o 
  -3   5  10      171.31      165.39     16.17 o 
  -2   5  10      145.12      159.17     20.25 o 
  -1   5  10       94.46       74.71     16.12 o 
   0   5  10        0.23        0.52     10.74 o 
   1   5  10      138.26      156.12     20.92 o 
   2   5  10        7.88        8.68     13.06 o 
   3   5  10       40.15       39.03     20.80 o 
   4   5  10        7.05       -6.91     10.43 o 
   5   5  10       77.30       92.39     16.70 o 
   6   5  10        9.26       17.44     13.81 o 
   7   5  10        3.44        2.69     17.22 o 
  -9   6  10        0.22       -1.00     31.37 o 
  -8   6  10      123.60       87.51     19.23 o 
  -7   6  10        9.16       23.36     11.82 o 
  -6   6  10       47.18       50.91     16.68 o 
  -5   6  10       14.01        6.90      9.35 o 
  -4   6  10       34.76       40.56     10.23 o 
  -3   6  10      326.15      314.02     19.43 o 
  -2   6  10       66.03       49.55     15.26 o 
  -1   6  10       20.43       14.02     21.21 o 
   0   6  10       45.11       42.76     14.41 o 
   1   6  10       35.61       30.30     12.80 o 
   2   6  10       26.71       25.99     16.23 o 
   3   6  10       12.57       10.85      9.97 o 
   4   6  10        0.84        1.71     10.75 o 
   5   6  10      212.20      242.06     22.64 o 
   6   6  10       23.43       56.49     20.50 o 
   7   6  10        7.80       13.98     17.84 o 
  -9   7  10        0.03       -7.67     16.53 o 
  -8   7  10      173.13      156.27     27.96 o 
  -7   7  10       10.51       13.72     12.33 o 
  -6   7  10      127.91      130.77     16.45 o 
  -5   7  10       27.66       19.94      9.95 o 
  -4   7  10        7.84       25.71      9.62 o 
  -3   7  10        1.02       -6.15      8.11 o 
  -2   7  10      188.14      193.78     39.34 o 
  -1   7  10        7.99       17.46     20.12 o 
   0   7  10      908.13      911.35     86.55 o 
   1   7  10       59.72       38.15     13.31 o 
   2   7  10      272.81      262.04     24.99 o 
   3   7  10       22.52        8.21      9.81 o 
   4   7  10        0.00       -3.25      9.94 o 
   5   7  10      113.38       85.41     21.04 o 
   6   7  10        8.03        0.66     15.26 o 
   7   7  10        1.58        2.10     15.64 o 
  -9   8  10        3.78       11.98     19.08 o 
  -8   8  10        2.49       -9.62     15.44 o 
  -7   8  10       21.08        8.71     13.84 o 
  -6   8  10        1.42       13.88     10.13 o 
  -5   8  10       52.26       61.08     12.33 o 
  -4   8  10        0.37        5.12      8.46 o 
  -3   8  10      317.81      351.95     20.47 o 
  -2   8  10      138.43      144.45     20.94 o 
  -1   8  10       44.58       37.66     14.54 o 
   0   8  10        9.24       26.54     13.55 o 
   1   8  10       57.50       51.45     15.28 o 
   2   8  10       57.51       81.56     17.36 o 
   3   8  10       57.00       79.58     14.11 o 
   4   8  10       39.32       50.17     13.95 o 
   5   8  10      137.53      155.33     25.91 o 
   6   8  10       22.59        1.43     14.58 o 
  -8   9  10        0.71        3.20     23.90 o 
  -7   9  10       51.68       68.30     19.30 o 
  -6   9  10       64.14       47.10     16.22 o 
  -5   9  10       14.64        6.48     10.90 o 
  -4   9  10       32.41       34.79     10.60 o 
  -3   9  10      236.01      234.48     17.91 o 
  -2   9  10      377.05      380.69     28.65 o 
  -1   9  10        8.74       25.91     12.79 o 
   0   9  10      110.42      123.90     19.52 o 
   1   9  10      100.81       88.43     17.81 o 
   2   9  10       49.03       21.02     13.69 o 
   3   9  10       26.68       40.49     12.06 o 
   4   9  10        1.65       10.95     14.22 o 
   5   9  10        1.27        5.90     23.41 o 
   6   9  10        9.33        7.92     36.65 o 
  -8  10  10        0.75       35.12     18.43 o 
  -7  10  10      104.65      130.76     22.89 o 
  -6  10  10       59.56       60.56     16.74 o 
  -5  10  10        7.10       -2.89      8.68 o 
  -4  10  10      255.46      250.42     19.52 o 
  -3  10  10      108.61       97.43     13.48 o 
  -2  10  10      184.49      233.75     24.30 o 
  -1  10  10      193.22      170.66     21.90 o 
   0  10  10      202.11      207.48     23.34 o 
   1  10  10       45.54       66.08     29.48 o 
   2  10  10        4.21      -16.26     10.84 o 
   3  10  10       19.95       26.59     10.79 o 
   4  10  10        1.18       18.61     21.51 o 
   5  10  10       32.74       11.24     15.30 o 
   6  10  10       68.87       45.21     19.12 o 
  -8  11  10        0.10       -6.58     15.62 o 
  -7  11  10        3.23        1.15     16.10 o 
  -6  11  10      132.92      141.26     21.45 o 
  -5  11  10        7.79       11.16     11.77 o 
  -4  11  10       53.94       50.03     15.35 o 
  -3  11  10        7.24       17.58      9.71 o 
  -2  11  10       73.26       49.28     18.23 o 
  -1  11  10       55.07      114.82     19.43 o 
   0  11  10        0.10      -15.58     10.38 o 
   1  11  10      137.35      121.55     23.01 o 
   2  11  10        0.11       12.83     12.96 o 
   3  11  10        0.24       -6.21     27.59 o 
   4  11  10       58.85       61.44     29.98 o 
   5  11  10       71.14       46.95     25.30 o 
   6  11  10       49.96       54.74     21.19 o 
  -8  12  10       21.18       19.30     19.23 o 
  -7  12  10       10.60       24.16     21.81 o 
  -6  12  10        1.82        7.62     13.11 o 
  -5  12  10       46.53       66.12     15.48 o 
  -4  12  10       42.24       38.75     11.47 o 
  -3  12  10       33.13       42.48     10.82 o 
  -2  12  10        4.38       12.08     14.44 o 
  -1  12  10      400.04      431.06     30.39 o 
   0  12  10        0.00       20.29     13.51 o 
   1  12  10       92.21       95.98     19.08 o 
   2  12  10      183.66      182.41     34.36 o 
   3  12  10        6.59       17.81     12.88 o 
   4  12  10        1.32       -1.19     13.02 o 
   5  12  10      101.61       91.38     31.27 o 
   6  12  10        4.20        8.75     24.00 o 
  -7  13  10       15.77       -2.46     17.92 o 
  -6  13  10        0.14        0.76     12.90 o 
  -5  13  10        0.58       27.08     13.20 o 
  -4  13  10        3.39       24.40     13.50 o 
  -3  13  10        0.13       -2.38      8.56 o 
  -2  13  10       28.72       19.40     13.63 o 
  -1  13  10        1.03        0.81     11.86 o 
   0  13  10       39.83       37.94     14.63 o 
   1  13  10      389.39      413.89     30.91 o 
   2  13  10        3.07        3.39     17.13 o 
   3  13  10        2.92       12.78     14.15 o 
   4  13  10       29.65       10.82     15.62 o 
   5  13  10        0.01        6.78     14.41 o 
  -7  14  10      274.75      354.29     40.98 o 
  -6  14  10       46.24       44.09     18.91 o 
  -5  14  10        9.25       31.64     14.98 o 
  -4  14  10        8.20        2.35     12.13 o 
  -3  14  10        6.27        6.78     11.98 o 
  -2  14  10       48.48       85.97     18.18 o 
  -1  14  10       13.69      -10.68     12.08 o 
   0  14  10       73.07       72.15     18.32 o 
   1  14  10      189.88      187.44     33.86 o 
   2  14  10      144.29      102.78     28.48 o 
   3  14  10        2.48      -15.42     15.84 o 
   4  14  10        0.23       30.73     31.97 o 
   5  14  10       29.18       32.67     18.86 o 
  -7  15  10       69.73       44.64     24.40 o 
  -6  15  10       13.16       26.38     38.05 o 
  -5  15  10       35.32       27.95     15.09 o 
  -4  15  10        4.00       -4.84     16.04 o 
  -3  15  10        0.45       -8.04     22.51 o 
  -2  15  10       92.06      142.75     21.57 o 
  -1  15  10       51.20       82.55     21.31 o 
   0  15  10       65.07       26.54     17.63 o 
   1  15  10       78.33      124.30     27.49 o 
   2  15  10       35.22       89.24     28.29 o 
   3  15  10       42.56       18.87     34.56 o 
   4  15  10        4.40       -3.58     15.04 o 
  -6  16  10       17.31       62.89     21.67 o 
  -5  16  10       94.09       48.08     47.91 o 
  -4  16  10      105.49       96.71     30.68 o 
  -3  16  10       22.71       17.14     19.38 o 
  -2  16  10       44.94       34.06     26.09 o 
  -1  16  10       22.63       46.98     19.72 o 
   0  16  10      119.45      157.96     30.68 o 
   1  16  10        0.97       11.35     18.72 o 
   2  16  10       44.61       32.07     21.11 o 
   3  16  10       21.69       34.51     16.28 o 
   4  16  10       24.77        0.62     13.24 o 
  -6  17  10       43.21       31.47     20.53 o 
  -5  17  10       17.97       10.21     17.61 o 
  -4  17  10        0.17        9.64     13.83 o 
  -3  17  10       16.18       21.04     23.41 o 
  -2  17  10       51.98      111.35     33.86 o 
  -1  17  10       47.58       54.58     28.88 o 
   0  17  10       75.65       72.31     24.90 o 
   1  17  10       13.28        3.98     18.72 o 
   2  17  10        5.00       37.25     21.71 o 
   3  17  10       19.23        7.37     13.26 o 
  -5  18  10       66.22       70.07     24.39 o 
  -4  18  10        2.86       15.71     30.48 o 
  -3  18  10        0.24      -37.33     32.37 o 
  -2  18  10        9.33       23.70     25.30 o 
   0  18  10        9.53        3.98     19.32 o 
   1  18  10        9.27       44.02     23.70 o 
   2  18  10       52.97      119.71     32.27 o 
   3  18  10        1.61      -17.31     11.54 o 
  -4  19  10        3.47        2.49     17.53 o 
  -3  19  10        9.27       32.83     23.49 o 
   1  19  10       24.97       68.52     25.90 o 
   2  19  10        2.20      -16.53     19.32 o 
  -3  20  10        3.20      -44.62     30.28 o 
   1  20  10       16.47        4.78     20.12 o 
  -7   0  11      152.96      146.49     38.15 o 
  -5   0  11      119.06      108.49     20.59 o 
  -3   0  11      122.43      127.28     30.28 o 
  -1   0  11       65.57       70.71     24.10 o 
   1   0  11      287.30      215.92     34.66 o 
   3   0  11       28.99       79.28     25.30 o 
   5   0  11       56.90       22.31     23.70 o 
  -8   1  11      118.64      172.75     43.79 o 
  -7   1  11        1.63       12.08     20.50 o 
  -6   1  11       21.95       16.73     10.25 o 
  -5   1  11       46.28       34.59     10.89 o 
  -4   1  11      190.57      195.32     18.03 o 
  -3   1  11      303.68      270.28     26.90 o 
  -2   1  11       91.95       92.44     18.16 o 
  -1   1  11        6.75        1.50     10.68 o 
   0   1  11       68.59       76.21     17.13 o 
   1   1  11        0.16       -3.76     11.72 o 
   2   1  11        2.68       -3.51     13.15 o 
   3   1  11        0.98       14.05     14.34 o 
   4   1  11       62.96       70.95     15.20 o 
   5   1  11       65.56       40.82     14.56 o 
   6   1  11       30.54       39.42     15.46 o 
  -8   2  11        0.62       18.63     12.01 o 
  -7   2  11       31.76       34.77     12.57 o 
  -6   2  11       17.98       27.01     10.63 o 
  -5   2  11        0.58       12.38     10.75 o 
  -4   2  11       49.08       40.56     10.92 o 
  -3   2  11       56.17       40.08     15.13 o 
  -2   2  11       55.09       64.69     16.46 o 
  -1   2  11       11.25       22.00     13.10 o 
   0   2  11       39.85       37.85     14.08 o 
   1   2  11      113.62       79.15     19.62 o 
   2   2  11       18.71       13.00     13.59 o 
   3   2  11        7.48       19.09     15.10 o 
   4   2  11       70.34       71.15     15.76 o 
   5   2  11       44.45       17.65     17.58 o 
   6   2  11       21.96       12.70     13.35 o 
  -8   3  11       16.14       34.74     12.64 o 
  -7   3  11       46.47       38.02     16.58 o 
  -6   3  11        2.65       10.09      9.79 o 
  -5   3  11       34.79       28.86     10.54 o 
  -4   3  11       27.91       12.12      9.31 o 
  -3   3  11       81.48       95.06     18.47 o 
  -2   3  11        0.86        8.23     12.17 o 
  -1   3  11        0.09       -4.64     11.29 o 
   0   3  11       55.83       50.31     20.12 o 
   1   3  11       15.59        7.11     12.58 o 
   2   3  11       16.27       29.77     14.93 o 
   3   3  11        0.03       16.65     14.15 o 
   4   3  11      164.83      162.35     33.71 o 
   5   3  11       17.77       24.35     15.46 o 
   6   3  11       12.05       36.50     15.15 o 
  -8   4  11        0.31       11.29     11.27 o 
  -7   4  11        0.01       -4.57     10.51 o 
  -6   4  11       36.28       54.18     12.86 o 
  -5   4  11       88.84      124.85     16.23 o 
  -4   4  11      238.77      224.80     18.85 o 
  -3   4  11       13.23       24.88     13.75 o 
  -2   4  11       14.94       36.93     14.41 o 
  -1   4  11      218.53      201.88     24.17 o 
   0   4  11       64.27       64.24     16.02 o 
   1   4  11        9.04       13.57     17.03 o 
   2   4  11       28.86       17.46     20.82 o 
   3   4  11      122.75      112.65     20.75 o 
   4   4  11      120.63      139.87     19.06 o 
   5   4  11        1.47       19.51     13.94 o 
   6   4  11        2.90       10.90     14.14 o 
  -8   5  11        0.12        4.09     13.33 o 
  -7   5  11        5.83        1.25     10.48 o 
  -6   5  11       11.52       13.25      9.71 o 
  -5   5  11       72.25       54.02     12.34 o 
  -4   5  11       19.40       11.93      9.01 o 
  -3   5  11        5.85       -6.79     11.49 o 
  -2   5  11       14.56       26.98     13.71 o 
  -1   5  11       79.78       83.78     22.51 o 
   0   5  11        0.95        7.21     18.13 o 
   1   5  11       91.90       94.35     18.55 o 
   2   5  11       24.10       39.98     15.48 o 
   3   5  11       41.13       18.76     13.80 o 
   4   5  11       45.90       42.29     17.45 o 
   5   5  11       40.15       40.91     23.35 o 
   6   5  11       17.76        4.65     23.41 o 
  -8   6  11        6.94       -4.52     13.70 o 
  -7   6  11       16.70       27.88     18.52 o 
  -6   6  11       16.12       13.47     10.67 o 
  -5   6  11        4.49       -2.14     11.10 o 
  -4   6  11       58.66       18.97     10.55 o 
  -3   6  11       77.19       81.74     17.66 o 
  -2   6  11        4.01       13.45     13.45 o 
  -1   6  11      239.95      265.10     26.52 o 
   0   6  11        2.60      -16.79     11.19 o 
   1   6  11       55.45       37.18     17.03 o 
   2   6  11        9.99       16.59     13.61 o 
   3   6  11       14.43        3.10     21.91 o 
   4   6  11        3.19       17.24     13.01 o 
   5   6  11       28.82       15.06     13.54 o 
   6   6  11       22.43       29.50     19.91 o 
  -8   7  11        2.26      -15.69     12.81 o 
  -7   7  11        3.87       -8.43     15.71 o 
  -6   7  11        3.20       11.01     12.15 o 
  -5   7  11       40.84       36.46     11.68 o 
  -4   7  11       37.33       21.34     10.57 o 
  -3   7  11        1.97        5.74     13.84 o 
  -2   7  11        0.41       -4.54     14.54 o 
  -1   7  11      242.75      283.67     40.93 o 
   0   7  11       37.49       36.62     14.69 o 
   1   7  11        3.51        7.33     13.23 o 
   2   7  11      129.66      154.37     28.98 o 
   3   7  11       35.15       59.31     23.60 o 
   4   7  11       19.64       22.49     13.40 o 
   5   7  11       59.47       98.29     24.24 o 
  -8   8  11       26.18       40.95     17.33 o 
  -7   8  11       32.35       28.86     14.45 o 
  -6   8  11       20.93       -0.45     14.09 o 
  -5   8  11        2.58       -3.42      9.43 o 
  -4   8  11       16.61       27.48     12.75 o 
  -3   8  11       11.77       -1.36     11.55 o 
  -2   8  11       40.85       31.94     24.60 o 
  -1   8  11      198.07      223.84     25.80 o 
   0   8  11       48.47       26.43     40.64 o 
   1   8  11      127.72      101.61     46.21 o 
   2   8  11        0.08        7.17     13.30 o 
   3   8  11        1.91        1.79     13.38 o 
   4   8  11       67.28       65.58     15.90 o 
   5   8  11        1.17        7.08     15.31 o 
  -7   9  11       46.01       36.05     15.08 o 
  -6   9  11        0.12        0.45     12.85 o 
  -5   9  11        4.68       15.29     10.93 o 
  -4   9  11      111.85      116.96     18.05 o 
  -3   9  11      101.96       91.79     18.81 o 
  -2   9  11      122.29       86.05     31.87 o 
  -1   9  11      153.62      165.49     23.27 o 
   0   9  11       75.76       63.50     18.33 o 
   1   9  11        4.85       11.54     13.36 o 
   2   9  11        0.01       18.42     21.01 o 
   3   9  11        2.43       14.53     22.71 o 
   4   9  11        0.09        2.09     16.73 o 
   5   9  11        5.99       -8.30     16.93 o 
  -7  10  11       62.95       63.47     18.46 o 
  -6  10  11        2.51       34.81     14.67 o 
  -5  10  11        0.08        3.68     10.08 o 
  -4  10  11       15.29       36.30     13.55 o 
  -3  10  11       35.61       38.97     23.01 o 
  -2  10  11       24.70       32.63     15.42 o 
  -1  10  11        8.21       34.72     15.54 o 
   0  10  11       29.97       42.06     18.72 o 
   1  10  11       15.79       37.50     15.28 o 
   2  10  11      154.23      175.90     38.74 o 
   3  10  11       12.60      -25.50     17.53 o 
   4  10  11       14.36       10.20     24.20 o 
   5  10  11       13.82       21.20     35.36 o 
  -7  11  11       21.08       38.68     16.55 o 
  -6  11  11        7.18       24.28     14.59 o 
  -5  11  11       11.55       17.82     14.40 o 
  -4  11  11        3.79       -2.46     11.57 o 
  -3  11  11       30.12       50.14     16.15 o 
  -2  11  11       23.06       41.15     16.23 o 
  -1  11  11        3.55       14.98     12.63 o 
   0  11  11       27.61       44.70     16.32 o 
   1  11  11      229.91      237.80     26.34 o 
   2  11  11      216.62      299.39     40.44 o 
   3  11  11        1.85       14.74     21.31 o 
   4  11  11       11.65       -8.28     13.88 o 
  -6  12  11      144.85      178.53     27.62 o 
  -5  12  11        1.83        7.12     14.35 o 
  -4  12  11        2.07        6.56     13.47 o 
  -3  12  11        0.01       -3.69     13.05 o 
  -2  12  11        0.01        6.69     12.96 o 
  -1  12  11       10.31        9.03     16.63 o 
   0  12  11        6.71       24.21     15.63 o 
   1  12  11      157.48      135.79     22.11 o 
   2  12  11      229.49      243.01     39.24 o 
   3  12  11       31.98       19.52     21.71 o 
   4  12  11       31.47       16.62     24.50 o 
  -6  13  11       20.14       62.86     18.31 o 
  -5  13  11        0.32       10.35     14.11 o 
  -4  13  11        0.44       -6.80     15.74 o 
  -3  13  11        0.01       28.94     15.30 o 
  -2  13  11       40.39       46.77     16.48 o 
  -1  13  11        3.08        8.47     12.70 o 
   0  13  11        0.39       20.64     37.85 o 
   1  13  11       61.61       71.40     19.98 o 
   2  13  11      110.19       83.26     28.29 o 
   3  13  11       17.64        3.98     21.91 o 
   4  13  11        3.54        4.86     15.36 o 
  -6  14  11       58.93       75.53     24.92 o 
  -5  14  11       19.14       -6.35     13.92 o 
  -4  14  11        4.98      -24.23     16.15 o 
  -3  14  11        0.97       22.71     24.70 o 
  -2  14  11       42.87       44.62     16.11 o 
  -1  14  11        8.00       17.50     13.87 o 
   0  14  11        0.02       20.26     14.78 o 
   1  14  11       13.29        0.80     20.12 o 
   2  14  11       86.72       81.07     27.89 o 
   3  14  11        0.75       35.85     25.70 o 
  -5  15  11        0.93      -19.77     13.18 o 
  -4  15  11       42.78       18.01     19.60 o 
  -3  15  11        2.17       33.46     25.10 o 
  -2  15  11        1.35        9.99     15.02 o 
  -1  15  11       63.75       51.91     42.03 o 
   0  15  11       65.41       91.52     19.38 o 
   1  15  11       27.76       61.75     24.50 o 
   2  15  11       82.54      129.28     31.07 o 
   3  15  11        2.54       10.76     20.72 o 
  -4  16  11       50.89       42.53     22.43 o 
  -3  16  11        3.85       18.92     25.10 o 
  -2  16  11        1.93        1.99     25.50 o 
  -1  16  11        2.47       31.10     16.13 o 
   0  16  11       20.92       36.25     20.92 o 
   1  16  11      383.88      353.77     44.02 o 
   2  16  11        5.00       10.76     21.71 o 
  -4  17  11        6.47        5.28     21.30 o 
  -3  17  11        4.85      -14.54     23.90 o 
  -2  17  11        3.00      -21.71     25.30 o 
   0  17  11       33.05       21.91     19.52 o 
   1  17  11        0.01       41.63     23.11 o 
  -2  18  11       10.23        0.40     27.29 o 
   0  18  11        4.12       12.95     20.92 o 
  -6   0  12        0.10       13.98     32.67 o 
  -4   0  12       17.50       16.13     21.11 o 
  -2   0  12        7.77       46.41     21.31 o 
   0   0  12       12.50       16.13     20.72 o 
   2   0  12       10.40       -3.59     19.32 o 
   4   0  12       63.13       15.14     24.50 o 
  -7   1  12       40.32       44.53     13.69 o 
  -6   1  12       16.31        7.13      9.89 o 
  -5   1  12        5.38       10.48     13.45 o 
  -4   1  12      286.96      278.19     30.69 o 
  -3   1  12        5.65       19.68     14.55 o 
  -2   1  12        8.08       12.44     12.15 o 
  -1   1  12       17.73       25.41     15.30 o 
   0   1  12       71.81       79.91     17.87 o 
   1   1  12       12.89        3.05     17.73 o 
   2   1  12        0.09       -9.27     13.33 o 
   3   1  12        7.22       17.96     15.09 o 
   4   1  12       97.44      115.05     22.96 o 
   5   1  12       16.18       16.25     19.62 o 
  -7   2  12       15.72       11.11     12.42 o 
  -6   2  12        8.65       10.61     10.71 o 
  -5   2  12        2.54       15.94     15.03 o 
  -4   2  12      152.71      136.42     23.92 o 
  -3   2  12        4.69        9.67     12.73 o 
  -2   2  12       20.27       35.48     15.57 o 
  -1   2  12       13.08       24.90     24.20 o 
   0   2  12        0.04        0.73     11.88 o 
   1   2  12        2.73        7.00     13.91 o 
   2   2  12        8.32       -9.35     12.46 o 
   3   2  12        0.52       26.59     15.98 o 
   4   2  12       22.14       38.59     16.80 o 
   5   2  12        7.59       -4.60     15.96 o 
  -7   3  12       14.00        6.62     12.56 o 
  -6   3  12        6.53        0.05     15.11 o 
  -5   3  12        7.90       20.81     14.64 o 
  -4   3  12      232.42      194.61     26.76 o 
  -3   3  12       49.21       91.93     32.67 o 
  -2   3  12       88.67       80.70     19.10 o 
  -1   3  12       34.10       35.13     16.63 o 
   0   3  12       27.87       54.12     16.56 o 
   1   3  12       26.08       17.98     19.72 o 
   2   3  12        1.60       18.89     20.12 o 
   3   3  12       80.55       69.85     19.60 o 
   4   3  12       64.73       43.11     19.02 o 
  -7   4  12        9.56       -3.23     11.40 o 
  -6   4  12        0.03       -0.52      9.71 o 
  -5   4  12        9.56        3.62     12.57 o 
  -4   4  12       81.26       86.66     24.70 o 
  -3   4  12        8.14        4.09     13.97 o 
  -2   4  12       85.12       87.14     19.77 o 
  -1   4  12      204.46      212.69     26.46 o 
   0   4  12      272.12      263.74     27.94 o 
   1   4  12        1.86        6.27     16.93 o 
   2   4  12        0.30        3.56     20.92 o 
   3   4  12        5.87       15.44     16.26 o 
   4   4  12       13.55        8.56     16.60 o 
  -7   5  12        0.04        4.93     11.77 o 
  -6   5  12        0.01      -14.79      9.86 o 
  -5   5  12       23.02       48.01     30.78 o 
  -4   5  12      135.87      115.08     21.89 o 
  -3   5  12       56.27       59.51     18.90 o 
  -2   5  12       48.78       55.48     17.81 o 
  -1   5  12       20.96       14.09     13.58 o 
   0   5  12      101.16       89.07     20.05 o 
   1   5  12        0.74        4.39     19.62 o 
   2   5  12       10.00       22.04     20.82 o 
   3   5  12       16.46       41.19     18.10 o 
   4   5  12       15.69       28.71     18.61 o 
  -7   6  12        1.05        3.05     10.82 o 
  -6   6  12       13.02       17.17     12.09 o 
  -5   6  12        5.64       15.70     15.54 o 
  -4   6  12        3.60        8.32     13.87 o 
  -3   6  12       20.57       15.11     14.30 o 
  -2   6  12        2.33        5.83     13.19 o 
  -1   6  12       32.10       24.43     15.46 o 
   0   6  12        0.06      -13.55     31.57 o 
   1   6  12        2.08        6.50     13.35 o 
   2   6  12        3.95       34.60     16.04 o 
   3   6  12        2.14        2.70     13.75 o 
   4   6  12       19.40       20.06     16.89 o 
  -6   7  12       42.33       45.69     13.96 o 
  -5   7  12       11.22       16.17     16.39 o 
  -4   7  12       55.87       54.44     17.78 o 
  -3   7  12       36.22       22.15     15.21 o 
  -2   7  12       46.34       52.69     67.03 o 
  -1   7  12       41.17       51.97     30.08 o 
   0   7  12       64.81       96.80     19.96 o 
   1   7  12       14.78       22.57     15.71 o 
   2   7  12      133.74      137.52     22.67 o 
   3   7  12        1.71        2.89     14.71 o 
   4   7  12       72.42       51.83     20.42 o 
  -6   8  12        8.38        5.37     11.68 o 
  -5   8  12       19.77       39.05     20.12 o 
  -4   8  12       21.84       50.93     16.97 o 
  -3   8  12        9.43       28.54     15.56 o 
  -2   8  12       44.76       63.05     26.49 o 
  -1   8  12        7.67        1.94     14.74 o 
   0   8  12      190.56      169.69     24.43 o 
   1   8  12       40.66       46.37     16.80 o 
   2   8  12       10.27        9.60     15.44 o 
   3   8  12        2.15       23.31     15.51 o 
   4   8  12       42.97       61.15     30.28 o 
  -6   9  12       33.82       28.96     16.60 o 
  -5   9  12        1.89        8.60     15.90 o 
  -4   9  12        0.03        5.24     15.44 o 
  -3   9  12        0.52       21.42     15.34 o 
  -2   9  12       18.39       21.10     16.33 o 
  -1   9  12        9.41       -4.35     26.39 o 
   0   9  12       81.92       93.91     29.98 o 
   1   9  12        1.93       13.16     14.93 o 
   2   9  12       32.57       35.66     16.73 o 
   3   9  12       45.74       79.68     25.60 o 
  -6  10  12        3.46       -9.35     13.26 o 
  -5  10  12        1.05       10.60     18.43 o 
  -4  10  12        5.41       22.36     14.86 o 
  -3  10  12        1.57       15.26     13.58 o 
  -2  10  12        5.70       14.59     19.02 o 
  -1  10  12       15.14       14.27     14.02 o 
   0  10  12        6.52       14.69     14.98 o 
   1  10  12        2.55       33.70     17.04 o 
   2  10  12        0.81       27.13     15.82 o 
   3  10  12       98.97      129.08     31.67 o 
  -5  11  12       65.69       38.84     26.29 o 
  -4  11  12        0.40        3.59     23.80 o 
  -3  11  12        0.47        1.64     13.49 o 
  -2  11  12       18.25       16.41     14.88 o 
  -1  11  12        1.06        2.32     13.83 o 
   0  11  12       32.16       26.32     17.07 o 
   1  11  12       25.90       76.24     19.28 o 
   2  11  12        0.07       22.81     16.67 o 
   3  11  12      117.44      156.57     36.25 o 
  -5  12  12        2.68       19.12     26.69 o 
  -4  12  12       72.58       78.68     31.27 o 
  -3  12  12       57.30       28.87     17.89 o 
  -2  12  12        3.36       15.17     14.05 o 
  -1  12  12       20.34       54.19     21.41 o 
   0  12  12       52.59       38.12     18.01 o 
   1  12  12      363.55      400.92     34.09 o 
   2  12  12       19.29       79.08     27.89 o 
  -4  13  12       13.59        7.77     26.29 o 
  -3  13  12       15.23       16.03     16.07 o 
  -2  13  12        2.30       27.48     16.54 o 
  -1  13  12        3.76       13.04     14.37 o 
   0  13  12       14.90        9.58     15.83 o 
   1  13  12       27.41       33.27     20.52 o 
   2  13  12        0.51      -27.09     20.52 o 
  -3  14  12        2.85       -5.18     23.11 o 
  -2  14  12       18.24       17.88     16.77 o 
  -1  14  12       11.95       37.57     17.01 o 
   0  14  12       52.94       76.03     20.72 o 
   1  14  12        1.74        7.37     19.72 o 
  -2  15  12        0.02        1.44     15.53 o 
  -1  15  12       10.85       21.70     17.47 o 
  -5   0  13      335.70      290.62     47.41 o 
  -3   0  13       17.97       53.38     25.30 o 
  -1   0  13       46.16       27.69     25.70 o 
   1   0  13       37.94       50.20     26.49 o 
   3   0  13       49.19       24.90     24.50 o 
  -5   1  13       77.62       72.49     20.70 o 
  -4   1  13        6.65       32.02     16.69 o 
  -3   1  13        1.54       16.53     15.92 o 
  -2   1  13       58.69       76.02     19.65 o 
  -1   1  13       42.02       60.61     37.25 o 
   0   1  13       27.15       28.39     30.38 o 
   1   1  13        0.10       13.57     16.05 o 
   2   1  13        0.16       -1.12     15.08 o 
   3   1  13       17.63       41.24     19.65 o 
  -5   2  13        8.14       10.06     18.82 o 
  -4   2  13        0.61       26.64     16.39 o 
  -3   2  13        0.29      -14.26     26.69 o 
  -2   2  13        6.34        4.42     14.64 o 
  -1   2  13       22.50        9.67     15.27 o 
   0   2  13        1.03        1.73     13.55 o 
   1   2  13        0.50       19.44     15.56 o 
   2   2  13        0.63       -1.41     14.71 o 
   3   2  13        3.40       20.82     17.34 o 
  -5   3  13        0.27        2.66     15.99 o 
  -4   3  13        3.32        5.08     14.43 o 
  -3   3  13       17.22        9.10     14.37 o 
  -2   3  13        8.90        5.28     13.40 o 
  -1   3  13       12.24       13.68     14.69 o 
   0   3  13        7.13       -1.22     13.26 o 
   1   3  13        4.27       15.51     15.07 o 
   2   3  13        1.97       24.23     16.73 o 
  -5   4  13        0.59       -4.76     14.96 o 
  -4   4  13        3.51       15.89     14.43 o 
  -3   4  13       58.87       44.02     34.26 o 
  -2   4  13        8.83       17.16     15.50 o 
  -1   4  13       18.47       25.70     15.34 o 
   0   4  13        1.36        6.21     15.54 o 
   1   4  13       90.22      107.78     22.31 o 
   2   4  13       22.48        9.76     16.62 o 
  -5   5  13        3.34       -6.08     20.32 o 
  -4   5  13        1.37        1.85     14.48 o 
  -3   5  13        0.36       21.27     16.22 o 
  -2   5  13        1.51       -0.18     14.04 o 
  -1   5  13       85.13       62.68     19.36 o 
   0   5  13       38.85       49.39     17.99 o 
   1   5  13       17.80       -1.10     13.47 o 
   2   5  13        1.88       12.16     16.29 o 
  -5   6  13       17.00       -6.79     16.67 o 
  -4   6  13        8.78       14.20     18.72 o 
  -3   6  13        0.12       24.19     16.17 o 
  -2   6  13        2.21       14.75     15.67 o 
  -1   6  13       18.14        1.02     12.91 o 
   0   6  13        0.53       -4.91     12.08 o 
   1   6  13       37.91       32.83     16.69 o 
   2   6  13        1.18      -11.19     14.29 o 
  -4   7  13       19.28       37.49     17.81 o 
  -3   7  13       31.34       47.71     17.90 o 
  -2   7  13       20.18       -9.26     14.98 o 
  -1   7  13       24.81       26.13     15.94 o 
   0   7  13       14.28       18.66     15.83 o 
   1   7  13      143.77      158.73     25.62 o 
   2   7  13        1.28       30.10     17.74 o 
  -4   8  13      112.49       89.87     22.88 o 
  -3   8  13        2.05       -7.09     14.62 o 
  -2   8  13        3.41       15.38     15.84 o 
  -1   8  13        5.30       42.16     19.52 o 
   0   8  13        7.79       21.37     15.73 o 
   1   8  13       66.40       68.68     20.22 o 
  -3   9  13        4.30       21.37     16.69 o 
  -2   9  13        0.07        6.57     14.57 o 
  -1   9  13        6.29       -5.03     14.83 o 
   0   9  13        0.07      -12.84     13.79 o 
   1   9  13       11.45        8.17     18.13 o 
  -3  10  13        9.76       34.16     25.80 o 
  -2  10  13        0.11       20.04     15.68 o 
  -1  10  13        9.81       47.16     18.58 o 
   0  10  13        3.88       16.75     22.31 o 
                                                 
